# Supplementary material for: Cox4i2, Ifit2, and Prdm11 Mutant Mice: Effective Selection of Genes Predisposing to an Altered Airway Inflammatory Response from a Large Compendium of Mutant Mouse Lines
Source: PLoS One. 2015 Aug 11;10(8):e0134503. doi: 10.1371/journal.pone.0134503 (PMC4532500; doi:10.1371/journal.pone.0134503)
Supplement: S1 Fig — Heatmaps display significantly regulated genes in Cox4i2 tm1Hutt, Ifit2 tm1.1Ebsb and Prdm11 tm1.1ahl mice. The color code indicates the mean fold change of every regulated gene for each mutant mouse compared to the mean of the respective wild type littermate group. Orange represents up-regulation and blue down-regulation in mutant mice. (XLSX) [file pone.0134503.s002.xlsx]

## Sheet: heatmap unchallenged
Mean linear fold change		Illumina ID	Gene symbol	Gene name
-3.20075		ILMN 2778279	Fosb	FBJ osteosarcoma oncogene B
-2.89835		ILMN 2803674	S100a9	S100 calcium binding protein A9 (calgranulin B)
-2.84136		ILMN 2941712	Upk3b	uroplakin 3B
-2.68368		ILMN 2993109	Ddit4	DNA-damage-inducible transcript 4
-2.40324		ILMN 2710905	S100a8	S100 calcium binding protein A8 (calgranulin A)
-2.3171		ILMN 2941715	Upk3b	uroplakin 3B
-2.26738		ILMN 2611000	Il1r2	interleukin 1 receptor, type II
-2.23448		ILMN 1248465	Zcchc3	zinc finger, CCHC domain containing 3
-2.21506		ILMN 2951955	Zcchc3	zinc finger, CCHC domain containing 3
-2.17791		ILMN 2941714	Upk3b	uroplakin 3B
-2.13502		ILMN 2720186	Kcnj6	potassium inwardly-rectifying channel, subfamily J, member 6
-2.05551		ILMN 2753323	Eif4b	eukaryotic translation initiation factor 4B
-2.03662		ILMN 2976441	Blk	B lymphoid kinase
-2.02245		ILMN 2776271	Pcid2	PCI domain containing 2
-1.97027		ILMN 1257607	Zfp184	zinc finger protein 184
-1.9574		ILMN 2662926	Egr1	early growth response 1
-1.95146		ILMN 2985497	Naip5	NLR family, apoptosis inhibitory protein 5
-1.93784		ILMN 3161887	Adamts8	a disintegrin-like and metallopeptidase with thrombospondin type 1 motif, 8
-1.92012		ILMN 1257919	Sept3	septin 3
-1.91765		ILMN 2612178	Cox4i2	cytochrome c oxidase subunit IV isoform 2
-1.91094		ILMN 2747037	Dkk1	dickkopf homolog 1
-1.90855		ILMN 2693176	Obscn	obscurin, cytoskeletal calmodulin and titin-interacting RhoGEF
-1.90609		ILMN 2706393	Siah1b	seven in absentia 1B
-1.89807		ILMN 2636403	Csrnp1	cysteine-serine-rich nuclear protein 1
-1.87924		ILMN 2705628	Clec4d	C-type lectin domain family 4, member d
-1.87858		ILMN 2711075	Mmp9	matrix metallopeptidase 9
-1.85391		ILMN 2657776	Noxa1	NADPH oxidase activator 1
-1.84953		ILMN 2731963	Fmo3	flavin containing monooxygenase 3
-1.84104		ILMN 1229702	Nrbp1	nuclear receptor binding protein 1
-1.83437		ILMN 2541562	Il20rb	interleukin 20 receptor beta
-1.81926		ILMN 2897137	D830046C22Rik	RIKEN cDNA D830046C22 gene
-1.8115		ILMN 2665681	Cry2	cryptochrome 2 (photolyase-like)
-1.80825		ILMN 3136744	Sesn1	sestrin 1
-1.79847		ILMN 3096250	2210409E12Rik	RIKEN cDNA 2210409E12 gene
-1.78708		ILMN 1215003	Cobl	cordon-bleu WH2 repeat
-1.77864		ILMN 2622354	Arl4d	ADP-ribosylation factor-like 4D
-1.77457		ILMN 1255648	Gm4223	predicted gene 4223
-1.77318		ILMN 2806180	Gm4223	predicted gene 4223
-1.77095		ILMN 2608166	Lrch4	leucine-rich repeats and calponin homology (CH) domain containing 4
-1.76815		ILMN 3137432	Golga2	golgi autoantigen, golgin subfamily a, 2
-1.76192		ILMN 2756632	Tmem40	transmembrane protein 40
-1.7513		ILMN 2898958	Hsd3b1	hydroxy-delta-5-steroid dehydrogenase, 3 beta- and steroid delta-isomerase 1
-1.74839		ILMN 2611431	Ppp3ca	protein phosphatase 3, catalytic subunit, alpha isoform
-1.74804		ILMN 3127491	Aak1	AP2 associated kinase 1
-1.73626		ILMN 1238505	Il10	interleukin 10
-1.73135		ILMN 2665813	Pclo	piccolo
-1.72084		ILMN 2922899	Plcb2	phospholipase C, beta 2
-1.71593		ILMN 2690122	Slc27a1	solute carrier family 27 (fatty acid transporter), member 1
-1.7139		ILMN 3093150	Npm3-ps1	nucleoplasmin 3, pseudogene 1
-1.71179		ILMN 1218181	Ifitm6	interferon induced transmembrane protein 6
-1.69937		ILMN 3095624	Kdm6b	KDM1 lysine (K)-specific demethylase 6B
1.69744		ILMN 2719513	Slc39a8	solute carrier family 39 (metal ion transporter), member 8
1.78586		ILMN 2639018	Cav2	caveolin 2
1.80152		ILMN 1232323	Gm7270	predicted gene 7270
1.81601		ILMN 3068112	Hpse2	heparanase 2
1.99923		ILMN 2602496	Smgc	submandibular gland protein C
2.2486		ILMN 1259174	Scin	scinderin
2.3163		ILMN 2969172	Tmem87a	transmembrane protein 87A
2.55684		ILMN 2690676	Clca3	chloride channel calcium activated 3
2.55812		ILMN 1226472	Retnla	resistin like alpha
2.67456		ILMN 2867735	9130008F23Rik	RIKEN cDNA 9130008F23 gene
3.20153		ILMN 2890019	Ear11	eosinophil-associated, ribonuclease A family, member 11
Mean linear fold change		Illumina ID	Gene symbol	Gene name
-8.08782		ILMN 2981167	Ifit2	interferon-induced protein with tetratricopeptide repeats 2
-6.25268		ILMN 2981169	Ifit2	interferon-induced protein with tetratricopeptide repeats 2
-3.79707		ILMN 1238801	Arl3	ADP-ribosylation factor-like 3
-1.79384		ILMN 2722129	Hps1	Hermansky-Pudlak syndrome 1 homolog
-1.69576		ILMN 2710176	Kazald1	Kazal-type serine peptidase inhibitor domain 1
-1.70662		ILMN 2993473	Sp6	trans-acting transcription factor 6
-2.51867		ILMN 2887198	Calhm2	calcium homeostasis modulator 2
Mean linear fold change		Illumina ID	Gene symbol	Gene name
-2.3875		ILMN 3071764	Rmdn3	regulator of microtubule dynamics 3
-2.37484		ILMN 1231794	Tenm3	teneurin transmembrane protein 3
-2.34109		ILMN 2898944	Lrrc57	leucine rich repeat containing 57
-2.0917		ILMN 3012158	Rhox4b	reproductive homeobox 4B
-1.98003		ILMN 2687014	Cyp2e1	cytochrome P450, family 2, subfamily e, polypeptide 1
-1.95174		ILMN 2588249	Plin4	perilipin 4
-1.90667		ILMN 2614203	Casc4	cancer susceptibility candidate 4
-1.86055		ILMN 2922899	Plcb2	phospholipase C, beta 2
-1.81147		ILMN 2630047	Car3	carbonic anhydrase 3
-1.80465		ILMN 1240178	Ccndbp1	cyclin D-type binding-protein 1
-1.76112		ILMN 1239770	Peli1	pellino 1
-1.70778		ILMN 1239055	Xdh	xanthine dehydrogenase
1.70255		ILMN 1245243	Esrrg	estrogen-related receptor gamma
1.71151		ILMN 2747580	9130401M01Rik	RIKEN cDNA 9130401M01 gene
1.71578		ILMN 2670091	Slc16a1	solute carrier family 16, member 1
1.71736		ILMN 2601572	Bcl2l2	BCL2-like 2
1.73252		ILMN 2649810	Rpl3l	ribosomal protein L3-like
1.7329		ILMN 2913855	Olfr1166	olfactory receptor 1166
1.73785		ILMN 1241582	Rad51b	RAD51 homolog B
1.75282		ILMN 3110679	Gatsl2	GATS protein-like 2
1.75502		ILMN 2675874	Alas2	aminolevulinic acid synthase 2, erythroid
1.75817		ILMN 2933357	Tcap	titin-cap
1.75982		ILMN 2942011	Robo4	roundabout homolog 4
1.76458		ILMN 2715201	Golga2	golgi autoantigen, golgin subfamily a, 2
1.76835		ILMN 2597700	Olfr1443	olfactory receptor 1443
1.77776		ILMN 2594567	Tmem127	transmembrane protein 127
1.77976		ILMN 2980379	Treml2	triggering receptor expressed on myeloid cells-like 2
1.7917		ILMN 2867574	Vmn1r213	vomeronasal 1 receptor 213
1.80766		ILMN 2906728	H19	H19 fetal liver mRNA
1.80928		ILMN 2690093	Olfr954	olfactory receptor 954
1.82313		ILMN 2708010	Slc17a1	solute carrier family 17 (sodium phosphate), member 1
1.82575		ILMN 1241610	Adrb2	adrenergic receptor, beta 2
1.82727		ILMN 2729513	Hbb-b2	hemoglobin, beta adult minor chain
1.83479		ILMN 2630401	Spata31d1a	spermatogenesis associated 31 subfamily D, member 1A
1.83845		ILMN 2641920	Gm711	predicted gene 711
1.84131		ILMN 2442889	Gm2753	predicted gene 2753
1.85977		ILMN 2874489	Tnip2	TNFAIP3 interacting protein 2
1.86668		ILMN 2747037	Dkk1	dickkopf homolog 1
1.87549		ILMN 2919882	Tmem102	transmembrane protein 102
1.88919		ILMN 2907499	Tatdn2	TatD DNase domain containing 2
1.89439		ILMN 2445989	Trim35	tripartite motif-containing 35
1.90481		ILMN 2881591	Gm13547	predicted gene 13547
1.90802		ILMN 2813484	Per1	period circadian clock 1
1.91252		ILMN 2991545	D10Jhu81e	DNA segment, Chr 10, Johns Hopkins University 81 expressed
1.92126		ILMN 2805339	Hspb6	heat shock protein, alpha-crystallin-related, B6
1.97282		ILMN 2608804	Ckm	creatine kinase, muscle
1.97965		ILMN 2631514	Smco4	single-pass membrane protein with coiled-coil domains 4
1.98974		ILMN 2627081	Dkkl1	dickkopf-like 1
1.99126		ILMN 2811886	Soat2	sterol O-acyltransferase 2
2.00558		ILMN 2926202	Vmn1r215	vomeronasal 1 receptor 215
2.01082		ILMN 2738825	Acta1	actin, alpha 1, skeletal muscle
2.01448		ILMN 1242571	Pkn3	protein kinase N3
2.0636		ILMN 1227907	Gmfg	glia maturation factor, gamma
2.07756		ILMN 2750917	Olfr128	olfactory receptor 128
2.10318		ILMN 2922942	Kif18b	kinesin family member 18B
2.12069		ILMN 2487170	Tpm2	tropomyosin 2, beta
2.12338		ILMN 3127190	Gprc5c	G protein-coupled receptor, family C, group 5, member C
2.12449		ILMN 3053291	Xkr7	X Kell blood group precursor related family member 7 homolog
2.13985		ILMN 2621930	Krt4	keratin 4
2.14935		ILMN 2758969	Ddx6	DEAD (Asp-Glu-Ala-Asp) box polypeptide 6
2.16265		ILMN 2671298	Atg4c	autophagy related 4C, cysteine peptidase
2.19663		ILMN 2596527	Npas4	neuronal PAS domain protein 4
2.20384		ILMN 1221264	Klf4	Kruppel-like factor 4 (gut)
2.21855		ILMN 2770085	Ggt1	gamma-glutamyltransferase 1
2.22526		ILMN 2696865	Olfr1496	olfactory receptor 1496
2.25569		ILMN 2636403	Csrnp1	cysteine-serine-rich nuclear protein 1
2.27811		ILMN 2481133	Tnni2	troponin I, skeletal, fast 2
2.27994		ILMN 2469018	Tnnt2	troponin T2, cardiac
2.30486		ILMN 2604029	Klf2	Kruppel-like factor 2 (lung)
2.34668		ILMN 2882658	Tnnc2	troponin C2, fast
2.37323		ILMN 2617433	Actb	actin, beta
2.39881		ILMN 2698799	Actb	actin, beta
2.44803		ILMN 2691780	Myl3	myosin, light polypeptide 3
2.46304		ILMN 2960335	Dcaf8	DDB1 and CUL4 associated factor 8
2.5735		ILMN 2613000	Islr	immunoglobulin superfamily containing leucine-rich repeat
2.70228		ILMN 2859539	Olah	oleoyl-ACP hydrolase
3.20393		ILMN 2969172	Tmem87a	transmembrane protein 87A
3.32792		ILMN 2647218	Sez6l2	seizure related 6 homolog like 2
3.44212		ILMN 2703204	Cmc2	COX assembly mitochondrial protein 2
3.73475		ILMN 2735961	Tlr13	toll-like receptor 13
11.314		ILMN 2650468	Olfr53	olfactory receptor 53
140.514		ILMN 2867735	9130008F23Rik	RIKEN cDNA 9130008F23 gene
