# Supplementary material for: Cox4i2, Ifit2, and Prdm11 Mutant Mice: Effective Selection of Genes Predisposing to an Altered Airway Inflammatory Response from a Large Compendium of Mutant Mouse Lines
Source: PLoS One. 2015 Aug 11;10(8):e0134503. doi: 10.1371/journal.pone.0134503 (PMC4532500; doi:10.1371/journal.pone.0134503)
Supplement: S2 Fig — Heatmaps display significantly regulated genes in OVA challenged A) Cox4i2 tm1Hutt, B) Ifit2 tm1.1Ebsb, and C) Prdm11 tm1.1ahl mice compared to the respective challenged wild type littermates. The color code indicates the fold change of every gene for each mutant sample compared to the mean of the respective control group under challenge conditions. D) HCL analysis of all regulated genes. The column designated as ‘group’ assigns a name for each group of genes with similar expression patterns as summarized in Fig 5A. Orange represents up-regulation and blue down-regulation in mutant mice. E) Heatmap of overlapping gene expression in at least 2 of the 3 mutant mouse lines as summarized in Fig 5C. Grey boxes indicate that there is no significant regulation of these genes in the respective mutant mouse lines. (XLS) [file pone.0134503.s003.xls]

## Sheet: A) Cox4i2
Mean linear fold change		Illumina ID	Gene symbol	Gene name
-66.9553		ILMN 2738825	Acta1	actin, alpha 1, skeletal muscle
-66.3646		ILMN 2882658	Tnnc2	troponin C2, fast
-49.7249		ILMN 1219423	Myh2	myosin, heavy polypeptide 2, skeletal muscle, adult
-31.7285		ILMN 2704972	Krt13	keratin 13
-30.537		ILMN 1223735	Myh8	myosin, heavy polypeptide 8, skeletal muscle, perinatal
-30.5065		ILMN 2482209	Tpm2	tropomyosin 2, beta
-28.1377		ILMN 1241825	Lor	loricrin
-27.29		ILMN 2977331	Mylpf	myosin light chain, phosphorylatable, fast skeletal muscle
-24.6443		ILMN 2666864	Atp2a1	ATPase, Ca++ transporting, cardiac muscle, fast twitch 1
-21.9776		ILMN 1260428	Myl2	myosin, light polypeptide 2, regulatory, cardiac, slow
-17.1341		ILMN 2868152	Krtdap	keratinocyte differentiation associated protein
-15.4402		ILMN 2610594	Lce3f	late cornified envelope 3F
-15.4066		ILMN 2481133	Tnni2	troponin I, skeletal, fast 2
-15.0265		ILMN 2878542	Myl1	myosin, light polypeptide 1
-13.7318		ILMN 2469018	Tnnt2	troponin T2, cardiac
-12.493		ILMN 2681913	Crct1	cysteine-rich C-terminal 1
-12.1663		ILMN 2608804	Ckm	creatine kinase, muscle
-11.0505		ILMN 1218223	Mb	myoglobin
-10.3649		ILMN 1248103	Sprr1b	small proline-rich protein 1B
-10.2133		ILMN 2621930	Krt4	keratin 4
-9.31909		ILMN 2691780	Myl3	myosin, light polypeptide 3
-9.06665		ILMN 1234662	Mb	myoglobin
-8.90187		ILMN 2667665	Rptn	repetin
-8.40211		ILMN 2941749	Lce3b	late cornified envelope 3B
-8.38082		ILMN 2865744	Myo1a	myosin IA
-8.3235		ILMN 2744469	Mybpc1	myosin binding protein C, slow-type
-8.14294		ILMN 2906728	H19	H19 fetal liver mRNA
-7.94634		ILMN 2723803	Serpinb12	serine (or cysteine) peptidase inhibitor, clade B (ovalbumin), member 12
-7.93479		ILMN 3140610	Serpinb12	serine (or cysteine) peptidase inhibitor, clade B (ovalbumin), member 12
-7.50116		ILMN 2699923	Asprv1	aspartic peptidase, retroviral-like 1
-7.46257		ILMN 2621158	Lce3b	late cornified envelope 3B
-7.26712		ILMN 2872965	Lce1b	late cornified envelope 1B
-7.26681		ILMN 2649810	Rpl3l	ribosomal protein L3-like
-7.0058		ILMN 2740559	Rptn	repetin
-6.8737		ILMN 2619519	Lce3b	late cornified envelope 3B
-6.83094		ILMN 1239166	Lce1m	late cornified envelope 1M
-6.7652		ILMN 3065459	Mup14	major urinary protein 14
-6.68932		ILMN 2722616	Krt14	keratin 14
-6.65879		ILMN 2837969	Serpinb3a	serine (or cysteine) peptidase inhibitor, clade B (ovalbumin), member 3A
-6.59153		ILMN 2969105	Mybpc1	myosin binding protein C, slow-type
-6.47676		ILMN 2753750	Lce3b	late cornified envelope 3B
-6.43385		ILMN 1225406	Ccl24	chemokine (C-C motif) ligand 24
-6.13034		ILMN 3043109	Cnfn	cornifelin
-6.04409		ILMN 2954987	Mb	myoglobin
-5.96211		ILMN 2705918	Defb4	defensin beta 4
-5.95985		ILMN 2817864	Ckmt2	creatine kinase, mitochondrial 2
-5.73335		ILMN 2875730	Mup14	major urinary protein 14
-5.72443		ILMN 2900502	Gm94	predicted gene 94
-5.65394		ILMN 2698052	Ckmt2	creatine kinase, mitochondrial 2
-4.8159		ILMN 2727520	Cox8b	cytochrome c oxidase subunit VIIIb
-4.81463		ILMN 2460136	Tnnt1	troponin T1, skeletal, slow
-4.619		ILMN 1243054	Gm94	predicted gene 94
-4.3892		ILMN 1248916	Lypd3	Ly6/Plaur domain containing 3
-4.22857		ILMN 2760019	Cxcl13	chemokine (C-X-C motif) ligand 13
-4.03653		ILMN 1256775	Thrsp	thyroid hormone responsive
-3.89803		ILMN 2593523	Lce1f	late cornified envelope 1F
-3.78034		ILMN 2953807	Mup-ps15	major urinary protein, pseudogene 15
-3.71083		ILMN 2741117	Ankrd23	ankyrin repeat domain 23
-3.68948		ILMN 2718589	Fcna	ficolin A
-3.66165		ILMN 2615250	Myoz1	myozenin 1
-3.59613		ILMN 1219326	Calm4	calmodulin 4
-3.57075		ILMN 1237529	Lce1c	late cornified envelope 1C
-3.55865		ILMN 3128792	Dbi	diazepam binding inhibitor
-3.55566		ILMN 2733073	Ryr1	ryanodine receptor 1, skeletal muscle
-3.53977		ILMN 1241214	Myh4	myosin, heavy polypeptide 4, skeletal muscle
-3.47553		ILMN 2772632	Saa3	serum amyloid A 3
-3.46354		ILMN 2666990	Eef1a2	eukaryotic translation elongation factor 1 alpha 2
-3.44257		ILMN 1219915	Dgat2	diacylglycerol O-acyltransferase 2
-3.40676		ILMN 2805339	Hspb6	heat shock protein, alpha-crystallin-related, B6
-3.33329		ILMN 2416670	Ttn	titin
-3.29773		ILMN 2781577	Lce3b	late cornified envelope 3B
-3.2954		ILMN 2909979	Retnlb	resistin like beta
-3.26168		ILMN 2707996	Oosp1	oocyte secreted protein 1
-3.24304		ILMN 2676012	Mybpc2	myosin binding protein C, fast-type
-3.23123		ILMN 2971559	Eef1a2	eukaryotic translation elongation factor 1 alpha 2
-3.21498		ILMN 2694907	Myl1	myosin, light polypeptide 1
-3.20107		ILMN 1214119	2310002L09Rik	RIKEN cDNA 2310002L09 gene
-3.11557		ILMN 2613038	Ppp1r27	protein phosphatase 1, regulatory subunit 27
-3.10596		ILMN 2692644	Adig	adipogenin
-3.02824		ILMN 2588815	Pgam2	phosphoglycerate mutase 2
-2.98869		ILMN 2946970	Them5	thioesterase superfamily member 5
-2.94071		ILMN 2731819	Lce1a2	late cornified envelope 1A2
-2.9351		ILMN 1251725	Ly6g6c	lymphocyte antigen 6 complex, locus G6C
-2.86877		ILMN 2892211	2310002J15Rik	RIKEN cDNA 2310002J15 gene
-2.83833		ILMN 2933357	Tcap	titin-cap
-2.83775		ILMN 2957987	2310042D19Rik	RIKEN cDNA 2310042D19 gene
-2.82554		ILMN 2887630	Fabp3	fatty acid binding protein 3, muscle and heart
-2.82495		ILMN 2670751	Fxyd4	FXYD domain-containing ion transport regulator 4
-2.82298		ILMN 1239816	Cst9	cystatin 9
-2.82291		ILMN 1240857	Cox7a1	cytochrome c oxidase subunit VIIa 1
-2.79166		ILMN 2488846	Tmod4	tropomodulin 4
-2.75977		ILMN 1234820	Lce1a1	late cornified envelope 1A1
-2.75462		ILMN 2625299	Sypl2	synaptophysin-like 2
-2.75218		ILMN 2796382	Cdsn	corneodesmosin
-2.73888		ILMN 2613601	Mzb1	marginal zone B and B1 cell-specific protein 1
-2.72859		ILMN 2603101	Hrnr	hornerin
-2.72668		ILMN 2730425	Ryr1	ryanodine receptor 1, skeletal muscle
-2.72113		ILMN 2842357	Ryr1	ryanodine receptor 1, skeletal muscle
-2.70699		ILMN 1215446	Cidea	cell death-inducing DNA fragmentation factor, alpha subunit-like effector A
-2.68924		ILMN 1228010	Rem1	rad and gem related GTP binding protein 1
-2.65672		ILMN 2994373	Ucp1	uncoupling protein 1 (mitochondrial, proton carrier)
-2.63465		ILMN 2613878	Prg2	proteoglycan 2, bone marrow
-2.58539		ILMN 1215552	Fxyd4	FXYD domain-containing ion transport regulator 4
-2.54945		ILMN 2438793	Tmod4	tropomodulin 4
-2.52286		ILMN 1238886	Ccl8	chemokine (C-C motif) ligand 8
-2.48685		ILMN 3001540	Lum	lumican
-2.48062		ILMN 2834563	Serpinb11	serine (or cysteine) peptidase inhibitor, clade B (ovalbumin), member 11
-2.45782		ILMN 2519313	Tmod4	tropomodulin 4
-2.43826		ILMN 1233293	Gbp2b	guanylate binding protein 2b
-2.41468		ILMN 1235070	Nrap	nebulin-related anchoring protein
-2.38963		ILMN 2699139	Sprr1b	small proline-rich protein 1B
-2.3837		ILMN 1248465	Zcchc3	zinc finger, CCHC domain containing 3
-2.373		ILMN 1217328	Hoxc6	homeobox C6
-2.35948		ILMN 2951955	Zcchc3	zinc finger, CCHC domain containing 3
-2.35552		ILMN 2634140	2310042E22Rik	RIKEN cDNA 2310042E22 gene
-2.35424		ILMN 1234824	Ccdc80	coiled-coil domain containing 80
-2.34334		ILMN 2686132	Ada	adenosine deaminase
-2.30824		ILMN 2900484	Trim72	tripartite motif-containing 72
-2.26267		ILMN 1220498	Pygm	muscle glycogen phosphorylase
-2.26117		ILMN 1236136	Corin	corin
-2.25874		ILMN 2769918	Timp1	tissue inhibitor of metalloproteinase 1
-2.25605		ILMN 1215879	Pkhd1l1	polycystic kidney and hepatic disease 1-like 1
-2.25001		ILMN 2952275	Arg1	arginase, liver
-2.24267		ILMN 3162125	Grm6	glutamate receptor, metabotropic 6
-2.23103		ILMN 2955937	Chia	chitinase, acidic
-2.22682		ILMN 2890019	Ear11	eosinophil-associated, ribonuclease A family, member 11
-2.21464		ILMN 2635197	Psapl1	prosaposin-like 1
-2.19532		ILMN 2651388	Bhlha15	basic helix-loop-helix family, member a15
-2.18734		ILMN 2929896	Pbk	PDZ binding kinase
-2.16103		ILMN 1245221	Chrna1	cholinergic receptor, nicotinic, alpha polypeptide 1
-2.14139		ILMN 2616584	Ppp1r1a	protein phosphatase 1, regulatory subunit 1A
-2.13795		ILMN 1237871	Ampd1	adenosine monophosphate deaminase 1
-2.12006		ILMN 2795040	Hist1h2ab	histone cluster 1, H2ab
-2.09582		ILMN 2813547	Scn4b	sodium channel, type IV, beta
-2.08364		ILMN 2806065	Ankrd2	ankyrin repeat domain 2
-2.08074		ILMN 3001417	Alpk3	alpha-kinase 3
-2.08074		ILMN 2594461	Six6	sine oculis-related homeobox 6
-2.01551		ILMN 2909248	Vgll2	vestigial like 2 homolog
-2.01057		ILMN 2426967	Gm7839	predicted gene 7839
-2.00532		ILMN 2785586	Fbp1	fructose bisphosphatase 1
-1.98396		ILMN 1244317	Lce1g	late cornified envelope 1G
-1.98084		ILMN 2647757	Ccl11	chemokine (C-C motif) ligand 11
-1.97573		ILMN 1219574	Hist1h2af	histone cluster 1, H2af
-1.96866		ILMN 2774281	Smtnl1	smoothelin-like 1
-1.94302		ILMN 1243407	Klk10	kallikrein related-peptidase 10
-1.93345		ILMN 2992232	Mlxipl	MLX interacting protein-like
-1.93081		ILMN 3103896	Timp1	tissue inhibitor of metalloproteinase 1
-1.9207		ILMN 1234241	Lrpap1	low density lipoprotein receptor-related protein associated protein 1
-1.91638		ILMN 2765759	Asb2	ankyrin repeat and SOCS box-containing 2
-1.91281		ILMN 1220086	Yipf7	Yip1 domain family, member 7
-1.9113		ILMN 2847144	Hist1h2ah	histone cluster 1, H2ah
-1.91085		ILMN 2732401	Abra	actin-binding Rho activating protein
-1.90846		ILMN 1259206	Hrc	histidine rich calcium binding protein
-1.90812		ILMN 2612206	Cdc20	cell division cycle 20
-1.90749		ILMN 1248830	Hist1h2ab	histone cluster 1, H2ab
-1.90148		ILMN 1222333	Slc2a4	solute carrier family 2 (facilitated glucose transporter), member 4
-1.89972		ILMN 2623699	Irf4	interferon regulatory factor 4
-1.87838		ILMN 2687872	Col1a1	collagen, type I, alpha 1
-1.87582		ILMN 2693052	Hoxd8	homeobox D8
-1.87454		ILMN 2901180	Spc25	SPC25, NDC80 kinetochore complex component
-1.87375		ILMN 2629581	Cox6a2	cytochrome c oxidase subunit VIa polypeptide 2
-1.87259		ILMN 1221822	Rbm12	RNA binding motif protein 12
-1.86612		ILMN 2730329	Hist1h2ab	histone cluster 1, H2ab
-1.85842		ILMN 1225182	Cdca3	cell division cycle associated 3
-1.8465		ILMN 1224635	Fkbp11	FK506 binding protein 11
-1.84443		ILMN 3162075	Fcrl5	Fc receptor-like 5
-1.83762		ILMN 2886610	Txlnb	taxilin beta
-1.83566		ILMN 2836654	Hist1h2ab	histone cluster 1, H2ab
-1.82727		ILMN 2718550	BC027231	cDNA sequence BC027231
-1.81946		ILMN 1258019	Bpifa1	BPI fold containing family A, member 1
-1.80417		ILMN 2762326	Kif22	kinesin family member 22
-1.7984		ILMN 2771766	Ccl12	chemokine (C-C motif) ligand 12
-1.79282		ILMN 2661289	Gm7582	predicted gene 7582
-1.78885		ILMN 2710611	Adrb1	adrenergic receptor, beta 1
-1.78601		ILMN 2693205	Aspm	asp (abnormal spindle)-like, microcephaly associated
-1.767		ILMN 2762944	Ifi27l2a	interferon, alpha-inducible protein 27 like 2A
-1.76434		ILMN 3006930	Gm2147	predicted gene 2147
-1.75786		ILMN 2757125	Prc1	protein regulator of cytokinesis 1
-1.7578		ILMN 2628892	Pfkm	phosphofructokinase, muscle
-1.75765		ILMN 2623056	Clspn	claspin
-1.75398		ILMN 2785454	Hist2h2ab	histone cluster 2, H2ab
-1.75011		ILMN 2677662	Hspb7	heat shock protein family, member 7 (cardiovascular)
-1.74972		ILMN 2656504	Retnlg	resistin like gamma
-1.74661		ILMN 2971142	Ampd1	adenosine monophosphate deaminase 1
-1.74638		ILMN 2881050	Rad51	RAD51 homolog
-1.73617		ILMN 1245079	Adssl1	adenylosuccinate synthetase like 1
-1.73563		ILMN 2955940	Chia	chitinase, acidic
-1.73272		ILMN 1229370	Podn	podocan
-1.7226		ILMN 2664777	Bhlha15	basic helix-loop-helix family, member a15
-1.71893		ILMN 2695143	Capn6	calpain 6
-1.71796		ILMN 2801891	Cygb	cytoglobin
-1.71324		ILMN 2948552	Xcl1	chemokine (C motif) ligand 1
-1.71297		ILMN 2707099	Mgl2	macrophage galactose N-acetyl-galactosamine specific lectin 2
-1.70732		ILMN 1227666	Cpt1b	carnitine palmitoyltransferase 1b, muscle
-1.69886		ILMN 2846904	Mest	mesoderm specific transcript
-1.69851		ILMN 2733778	Il4i1	interleukin 4 induced 1
-1.69774		ILMN 2707710	Rbm12	RNA binding motif protein 12
2.06873		ILMN 3139548	Lmo3	LIM domain only 3

## Sheet: B) Ifit2
Mean linear fold change		Illumina ID	Gene symbol	Gene name
-15.4707		ILMN 1260428	Myl2	myosin, light polypeptide 2, regulatory, cardiac, slow
-11.9899		ILMN 2704972	Krt13	keratin 13
-10.8073		ILMN 2610594	Lce3f	late cornified envelope 3F
-10.5752		ILMN 1219423	Myh2	myosin, light polypeptide 2, regulatory, cardiac, slow
-7.10145		ILMN 2667665	Rptn	repetin
-6.74706		ILMN 2681913	Crct1	cysteine-rich C-terminal 1
-6.54478		ILMN 2621930	Krt4	keratin 4
-6.41767		ILMN 2619519	Lce3b	late cornified envelope 3B
-6.0728		ILMN 3140610	Serpinb12	serine (or cysteine) peptidase inhibitor, clade B (ovalbumin), member 12
-5.86722		ILMN 3161547	Nppa	natriuretic peptide type A
-5.37467		ILMN 2753750	Lce3b	late cornified envelope 3B
-5.18957		ILMN 2705918	Defb4	defensin beta 4
-5.0237		ILMN 2723803	Serpinb12	serine (or cysteine) peptidase inhibitor, clade B (ovalbumin), member 12
-4.93143		ILMN 3043109	Cnfn	cornifelin
-4.89795		ILMN 2699923	Asprv1	aspartic peptidase, retroviral-like 1
-4.4868		ILMN 2900502	Gm94	predicted gene 94
-4.31522		ILMN 2981169	Ifit2	interferon-induced protein with tetratricopeptide repeats 2
-4.17922		ILMN 2981167	Ifit2	interferon-induced protein with tetratricopeptide repeats 2
-4.09164		ILMN 1248103	Sprr1b	small proline-rich protein 1B
-4.02082		ILMN 2872965	Lce1b	late cornified envelope 1B
-3.81601		ILMN 2740559	Rptn	repetin
-3.75853		ILMN 2621158	Lce3b	late cornified envelope 3B
-3.73268		ILMN 1251725	Ly6g6c	lymphocyte antigen 6 complex, locus G6C
-3.69397		ILMN 1238801	Arl3	ADP-ribosylation factor-like 3
-3.62744		ILMN 1219326	Calm4	calmodulin 4
-3.51902		ILMN 1253178	Aldh3a1	aldehyde dehydrogenase family 3, subfamily A1
-3.51467		ILMN 2678637	Fam25c	family with sequence similarity 25, member C
-3.4535		ILMN 2837969	Serpinb3a	serine (or cysteine) peptidase inhibitor, clade B (ovalbumin), member 3A
-3.31474		ILMN 2615250	Myoz1	myozenin 1
-3.25219		ILMN 1237529	Lce1c	late cornified envelope 1C
-3.22904		ILMN 2726837	Nppb	natriuretic peptide type B
-3.1728		ILMN 2592901	Calml3	calmodulin-like 3
-3.07853		ILMN 1234662	Mb	myoglobin
-3.05574		ILMN 1239166	Lce1m	late cornified envelope 1M
-3.0249		ILMN 1221805	Dtna	dystrobrevin alpha
-3.02117		ILMN 3040591	Spag16	sperm associated antigen 16
-2.86029		ILMN 2780362	Akap14	A kinase anchor protein 14
-2.8235		ILMN 3003018	1700007G11Rik	RIKEN cDNA 1700007G11 gene
-2.81697		ILMN 2723576	Cldn10	claudin 10
-2.76428		ILMN 2635197	Psapl1	prosaposin-like 1
-2.64455		ILMN 2957987	2310042D19Rik	RIKEN cDNA 2310042D19 gene
-2.59676		ILMN 2764466	Capsl	calcyphosine-like
-2.55405		ILMN 1234820	Lce1a1	late cornified envelope 1A1
-2.55194		ILMN 2756950	Trim54	tripartite motif-containing 54
-2.49062		ILMN 1239196	1700088E04Rik	RIKEN cDNA 1700088E04 gene
-2.48719		ILMN 2702903	Cyp2f2	cytochrome P450, family 2, subfamily f, polypeptide 2
-2.4439		ILMN 2781577	Lce3b	late cornified envelope 3B
-2.44208		ILMN 2696232	Nme5	NME/NM23 family member 5
-2.38329		ILMN 1222707	Chi3l3	chitinase 3-like 3
-2.3802		ILMN 2640008	Myh6	myosin, heavy polypeptide 6, cardiac muscle, alpha
-2.37237		ILMN 2834563	Serpinb11	serine (or cysteine) peptidase inhibitor, clade B (ovalbumin), member 11
-2.37157		ILMN 2665054	Pgap2	post-GPI attachment to proteins 2
-2.3676		ILMN 3118081	1110017D15Rik	RIKEN cDNA 1110017D15 gene
-2.35664		ILMN 3162009	1700003M02Rik	RIKEN cDNA 1700003M02 gene
-2.34614		ILMN 2941239	Krt78	keratin 78
-2.31147		ILMN 2438793	Tmod4	tropomodulin 4
-2.30499		ILMN 2668509	Hp	haptoglobin
-2.29769		ILMN 3163138	Kcnrg	potassium channel regulator
-2.28351		ILMN 2645509	1700009P17Rik	RIKEN cDNA 1700009P17 gene
-2.28306		ILMN 2892211	2310002J15Rik	RIKEN cDNA 2310002J15 gene
-2.28141		ILMN 2731963	Fmo3	flavin containing monooxygenase 3
-2.27729		ILMN 2668510	Hp	haptoglobin
-2.24252		ILMN 1226394	Cxcl17	chemokine (C-X-C motif) ligand 17
-2.21365		ILMN 1220086	Yipf7	Yip1 domain family, member 7
-2.19608		ILMN 1214954	Cldn10	claudin 10
-2.19491		ILMN 2753867	Scgb3a2	secretoglobin, family 3A, member 2
-2.18875		ILMN 2783414	Cxcl17	chemokine (C-X-C motif) ligand 17
-2.18707		ILMN 2806065	Ankrd2	ankyrin repeat domain 2
-2.18581		ILMN 1250938	1700016K19Rik	RIKEN cDNA 1700016K19 gene
-2.17401		ILMN 2686132	Ada	adenosine deaminase
-2.17197		ILMN 2588815	Pgam2	phosphoglycerate mutase 2
-2.16698		ILMN 2736521	Pifo	primary cilia formation
-2.15777		ILMN 2848473	AK129341	cDNA sequence AK129341
-2.15247		ILMN 2732401	Abra	actin-binding Rho activating protein
-2.15231		ILMN 2699139	Sprr1b	small proline-rich protein 1B
-2.14553		ILMN 3043178	1110017D15Rik	RIKEN cDNA 1110017D15 gene
-2.14198		ILMN 2515816	Cldn10	claudin 10
-2.1365		ILMN 2853166	Itgb1bp2	integrin beta 1 binding protein 2
-2.09818		ILMN 2658425	Mlf1	myeloid leukemia factor 1
-2.0839		ILMN 1216601	Enkur	enkurin, TRPC channel interacting protein
-2.07786		ILMN 2677662	Hspb7	heat shock protein family, member 7 (cardiovascular)
-2.07381		ILMN 2855931	Spag6	sperm associated antigen 6
-2.06566		ILMN 2676379	Pon1	paraoxonase 1
-2.05753		ILMN 1229763	Dmkn	dermokine
-2.05282		ILMN 3003501	1700001C02Rik	RIKEN cDNA 1700001C02 gene
-2.05128		ILMN 2756665	Cbr2	carbonyl reductase 2
-2.05102		ILMN 1247158	Adprhl1	ADP-ribosylhydrolase like 1
-2.044		ILMN 2875039	BC051019	cDNA sequence BC051019
-2.0352		ILMN 2886610	Txlnb	taxilin beta
-2.02161		ILMN 2771219	Pdlim5	PDZ and LIM domain 5
-2.01468		ILMN 2879102	Gjb3	gap junction protein, beta 3
-2.01329		ILMN 2824741	Vsig8	V-set and immunoglobulin domain containing 8
-2.00378		ILMN 2617920	1110017D15Rik	RIKEN cDNA 1110017D15 gene
-2.00065		ILMN 2603101	Hrnr	hornerin
-2.00049		ILMN 1233122	Bglap3	bone gamma-carboxyglutamate protein 3
-1.98813		ILMN 3112219	Mlf1	myeloid leukemia factor 1
-1.988		ILMN 1254523	Gsto1	glutathione S-transferase omega 1
-1.98639		ILMN 2881312	Ccdc33	coiled-coil domain containing 33
-1.97487		ILMN 2426967	Gm7839	predicted gene 7839
-1.96608		ILMN 2785679	Smpx	small muscle protein, X-linked
-1.95439		ILMN 2943135	Fmo3	flavin containing monooxygenase 3
-1.93984		ILMN 1248849	Gsta2	glutathione S-transferase, alpha 2 (Yc2)
-1.9397		ILMN 1239718	Tekt1	tektin 1
-1.93629		ILMN 2728504	Lrrc18	leucine rich repeat containing 18
-1.93627		ILMN 2744879	Dnaic1	dynein, axonemal, intermediate chain 1
-1.9356		ILMN 1217003	Nccrp1	non-specific cytotoxic cell receptor protein 1 homolog
-1.93174		ILMN 1259174	Scin	scinderin
-1.93044		ILMN 2914305	Fam216b	family with sequence similarity 216, member B
-1.92609		ILMN 2780280	Klk1b11	kallikrein 1-related peptidase b11
-1.92554		ILMN 3064283	Pde4dip	phosphodiesterase 4D interacting protein (myomegalin)
-1.92328		ILMN 1235124	Thsd4	thrombospondin, type I, domain containing 4
-1.91251		ILMN 2976989	Ttc29	tetratricopeptide repeat domain 29
-1.90408		ILMN 2610013	Shh	sonic hedgehog
-1.90003		ILMN 2675874	Alas2	aminolevulinic acid synthase 2, erythroid
-1.89308		ILMN 2710354	Acta2	actin, alpha 2, smooth muscle, aorta
-1.88685		ILMN 3052632	Epas1	endothelial PAS domain protein 1
-1.88583		ILMN 2944824	Hp	haptoglobin
-1.88494		ILMN 2788707	1700024G13Rik	RIKEN cDNA 1700024G13 gene
-1.88019		ILMN 1244879	Ank1	ankyrin 1, erythroid
-1.87851		ILMN 2459676	Mtus1	mitochondrial tumor suppressor 1
-1.87634		ILMN 2975250	Sprr1a	small proline-rich protein 1A
-1.87209		ILMN 1214094	Kcnrg	potassium channel regulator
-1.868		ILMN 2786469	Lrrc34	leucine rich repeat containing 34
-1.86594		ILMN 2516157	Zc3hav1	zinc finger CCCH type, antiviral 1
-1.8555		ILMN 1246392	Prom2	prominin 2
-1.85397		ILMN 1222147	Nek5	NIMA (never in mitosis gene a)-related expressed kinase 5
-1.85291		ILMN 2710353	Acta2	actin, alpha 2, smooth muscle, aorta
-1.85145		ILMN 2779858	S100a11	S100 calcium binding protein A11 (calgizzarin)
-1.84943		ILMN 3155021	Fbxl13	F-box and leucine-rich repeat protein 13
-1.84882		ILMN 2806315	Gm867	predicted gene 867
-1.84813		ILMN 2787172	Tpm2	tropomyosin 2, beta
-1.84495		ILMN 2593578	Rabl2	RAB, member of RAS oncogene family-like 2
-1.84124		ILMN 2609052	Dynll2	dynein light chain LC8-type 2
-1.84063		ILMN 3008888	Trim29	tripartite motif-containing 29
-1.83905		ILMN 2654906	Mgat3	mannoside acetylglucosaminyltransferase 3
-1.83347		ILMN 2622217	Myh11	myosin, heavy polypeptide 11, smooth muscle
-1.83028		ILMN 1248181	Zbtb7a	zinc finger and BTB domain containing 7a
-1.82686		ILMN 2999627	Gjb2	gap junction protein, beta 2
-1.82591		ILMN 1214880	Synm	synemin, intermediate filament protein
-1.82386		ILMN 2472693	Tmeff1	transmembrane protein with EGF-like and two follistatin-like domains 1
-1.81724		ILMN 1249655	Recql	RecQ protein-like
-1.81571		ILMN 2597769	Igf2	insulin-like growth factor 2
-1.81504		ILMN 2682268	Lrrc26	leucine rich repeat containing 26
-1.80691		ILMN 2668642	4930578C19Rik	RIKEN cDNA 4930578C19 gene
-1.80628		ILMN 1240160	Nmu	neuromedin U
-1.80503		ILMN 2705390	Acer1	alkaline ceramidase 1
-1.80169		ILMN 2487170	Tpm2	tropomyosin 2, beta
-1.79958		ILMN 3007065	Eno4	enolase 4
-1.79854		ILMN 2896768	Cbr3	carbonyl reductase 3
-1.79566		ILMN 2707207	Hhatl	hedgehog acyltransferase-like
-1.79483		ILMN 1244514	Schip1	schwannomin interacting protein 1
-1.79301		ILMN 2654571	Zfp750	zinc finger protein 750
-1.793		ILMN 2718509	Klk1b11	kallikrein 1-related peptidase b11
-1.79151		ILMN 2426965	Gm7839	predicted gene 7839
-1.78499		ILMN 2759371	Fgfbp1	fibroblast growth factor binding protein 1
-1.77657		ILMN 3161733	Defb14	defensin beta 14
-1.76276		ILMN 1220688	Fhdc1	FH2 domain containing 1
-1.76116		ILMN 1250530	Muc20	mucin 20
-1.75925		ILMN 1227260	Lad1	ladinin
-1.75837		ILMN 1225607	Wfdc5	WAP four-disulfide core domain 5
-1.75598		ILMN 2594644	Lrrc48	leucine rich repeat containing 48
-1.74831		ILMN 2441534	Rsph1	radial spoke head 1 homolog
-1.74781		ILMN 2742426	Selenbp2	selenium binding protein 2
-1.74755		ILMN 1218393	Ncoa3	nuclear receptor coactivator 3
-1.74696		ILMN 2654682	Hspa1l	heat shock protein 1-like
-1.74389		ILMN 1222734	Aldh1a1	aldehyde dehydrogenase family 1, subfamily A1
-1.74229		ILMN 2720911	Eno4	enolase 4
-1.74166		ILMN 3105563	Dmkn	dermokine
-1.73387		ILMN 3105936	Gm7094	predicted pseudogene 7094
-1.73009		ILMN 2696749	Ncoa3	nuclear receptor coactivator 3
-1.72789		ILMN 1236869	Ank1	ankyrin 1, erythroid
-1.7219		ILMN 2972855	Slc25a12	solute carrier family 25 (mitochondrial carrier, Aralar), member 12
-1.71773		ILMN 2690676	Clca3	chloride channel calcium activated 3
-1.71722		ILMN 2661650	Reep6	receptor accessory protein 6
-1.71696		ILMN 2839313	Actg2	actin, gamma 2, smooth muscle, enteric
-1.71441		ILMN 2625279	Pacrg	PARK2 co-regulated
-1.71351		ILMN 1227148	Gjb2	gap junction protein, beta 2
-1.70993		ILMN 2677191	Aipl1	aryl hydrocarbon receptor-interacting protein-like 1
-1.7071		ILMN 2872896	Dnali1	dynein, axonemal, light intermediate polypeptide 1
-1.70557		ILMN 3160472	5330417C22Rik	RIKEN cDNA 5330417C22 gene
-1.70552		ILMN 2917280	Efcab1	EF hand calcium binding domain 1
-1.7039		ILMN 2770386	Fhl2	four and a half LIM domains 2
-1.70099		ILMN 2683656	2300002M23Rik	RIKEN cDNA 2300002M23 gene
-1.69693		ILMN 1228102	Ppbp	pro-platelet basic protein
-1.69645		ILMN 3093626	Porcn	porcupine homolog
1.7221		ILMN 2720341	Dach1	dachshund 1
1.75784		ILMN 1252019	Cdh23	cadherin 23
1.79483		ILMN 2953277	Gm5506	predicted gene 5506
1.86263		ILMN 2628822	Oas1g	2'-5' oligoadenylate synthetase 1G
1.92012		ILMN 2759365	Angptl4	angiopoietin-like 4
1.94719		ILMN 2859539	Olah	oleoyl-ACP hydrolase
2.01696		ILMN 2762944	Ifi27l2a	interferon, alpha-inducible protein 27 like 2A
2.35708		ILMN 2718589	Fcna	ficolin A
2.3668		ILMN 1228647	Otop1	otopetrin 1
2.51846		ILMN 1222679	Cidec	cell death-inducing DFFA-like effector c
2.98251		ILMN 2687014	Cyp2e1	cytochrome P450, family 2, subfamily e, polypeptide 1
3.16381		ILMN 2953807	Mup-ps15	major urinary protein, pseudogene 15
4.2546		ILMN 2875730	Mup14	major urinary protein 14
4.35307		ILMN 2994373	Ucp1	uncoupling protein 1 (mitochondrial, proton carrier)
4.46962		ILMN 3065459	Mup14	major urinary protein 14
4.53504		ILMN 1215446	Cidea	cell death-inducing DNA fragmentation factor, alpha subunit-like effector A
4.60752		ILMN 3143404	Mup14	major urinary protein 14
4.9993		ILMN 2724676	Pex5	peroxisomal biogenesis factor 5

## Sheet: C) Prdm11
Linear mean fold change		Illumina ID	Gene symbol	Gene name
-24.074		ILMN_2845370	Spt1	salivary protein 1
-23.0365		ILMN_2915893	Scgb2b27	secretoglobin, family 2B, member 27
-16.0097		ILMN_2771109	Scgb2b27	secretoglobin, family 2B, member 27
-14.0734		ILMN_2703052	Scgb1b27	secretoglobin, family 1B, member 27
-12.9587		ILMN_1247393	Prol1	proline rich, lacrimal 1
-12.9079		ILMN_2623234	Prol1	proline rich, lacrimal 1
-6.44358		ILMN_2760199	Klk1	kallikrein 1
-6.41762		ILMN_2698799	Actb	actin, beta
-5.69201		ILMN_2617433	Actb	actin, beta
-5.56239		ILMN_2621766	Msmb	beta-microseminoprotein
-4.93638		ILMN_1224893	Klk1b5	kallikrein 1-related peptidase b5
-3.93425		ILMN_2642743	Fgf5	fibroblast growth factor 5
-3.7519		ILMN_2676806	Mbd2	methyl-CpG binding domain protein 2
-3.63127		ILMN_2454348	Tnfrsf10b	tumor necrosis factor receptor superfamily, member 10b
-3.60591		ILMN_1256760	Mrps14	mitochondrial ribosomal protein S14
-3.54371		ILMN_2679491	Eddm3b	epididymal protein 3B
-3.44717		ILMN_2745130	Ptdss1	phosphatidylserine synthase 1
-3.42827		ILMN_2971688	Nrg1	neuregulin 1
-3.41766		ILMN_2529961	Gm813	predicted gene 813
-3.41475		ILMN_2615796	Nr0b1	nuclear receptor subfamily 0, group B, member 1
-3.40677		ILMN_2696575	Ctnnb1	catenin, beta 1
-3.33579		ILMN_1223559	Rnf182	ring finger protein 182
-3.3173		ILMN_2594119	Krtap19-5	keratin associated protein 19-5
-3.30353		ILMN_2653100	Tbc1d7	TBC1 domain family, member 7
-3.29416		ILMN_2636595	Olfr770	olfactory receptor 770
-3.28908		ILMN_2751186	Ascc2	activating signal cointegrator 1 complex subunit 2
-3.2801		ILMN_2646018	Kcns3	potassium voltage-gated channel, delayed-rectifier, subfamily S, member 3
-3.26176		ILMN_2675914	R3hdm1	R3H domain containing 1
-3.2125		ILMN_2607287	Gm4793	predicted gene 4793
-3.20258		ILMN_3147447	Skint3	selection and upkeep of intraepithelial T cells 3
-3.18647		ILMN_2432873	Ube2v2	ubiquitin-conjugating enzyme E2 variant 2
-3.17645		ILMN_1252582	Plagl1	pleiomorphic adenoma gene-like 1
-3.17586		ILMN_1260227	Olfr206	olfactory receptor 206
-3.15921		ILMN_2886162	Slc45a4	solute carrier family 45, member 4
-3.15105		ILMN_2617735	Nags	N-acetylglutamate synthase
-3.13381		ILMN_2751997	Mbd3l2	methyl-CpG binding domain protein 3-like 2
-3.13218		ILMN_2663291	Pxt1	peroxisomal, testis specific 1
-3.10408		ILMN_1217634	Olfr981	olfactory receptor 981
-3.10353		ILMN_2626526	Gm13103	predicted gene 13103
-3.09317		ILMN_1250421	Mmp12	matrix metallopeptidase 12
-3.07489		ILMN_2603760	Calr	calreticulin
-3.04915		ILMN_1242661	Itgb2	integrin beta 2
-3.03546		ILMN_1226822	Calr4	calreticulin 4
-3.02686		ILMN_2493980	Vmn1r-ps32	vomeronasal 1 receptor, pseudogene 32
-3.01842		ILMN_2632379	Olfr1111	olfactory receptor 1111
-3.01437		ILMN_2980247	Notch2	notch 2
-3.00763		ILMN_1246260	Nbeal1	neurobeachin like 1
-2.99159		ILMN_2695316	Asb7	ankyrin repeat and SOCS box-containing 7
-2.97123		ILMN_3161901	Gm10319	predicted pseudogene 10319
-2.96942		ILMN_1234745	Cldn14	claudin 14
-2.96777		ILMN_2695964	Lep	leptin
-2.96646		ILMN_1214965	Kcnmb1	potassium large conductance calcium-activated channel, subfamily M, beta member 1
-2.95588		ILMN_2648990	Slco1a4	solute carrier organic anion transporter family, member 1a4
-2.95305		ILMN_2713664	Kap	kidney androgen regulated protein
-2.93601		ILMN_2633350	Mfap4	microfibrillar-associated protein 4
-2.93595		ILMN_2619903	Olfr11	olfactory receptor 11
-2.93578		ILMN_2774056	Cmklr1	chemokine-like receptor 1
-2.93281		ILMN_2822796	Vmn2r80	vomeronasal 2, receptor 80
-2.93194		ILMN_1214829	Olfr910	olfactory receptor 910
-2.91087		ILMN_3037758	Fam217b	family with sequence similarity 217, member B
-2.89954		ILMN_2593699	Sema6c	sema domain, transmembrane domain (TM), and cytoplasmic domain, (semaphorin) 6C
-2.89735		ILMN_2771584	Srcin1	SRC kinase signaling inhibitor 1
-2.88759		ILMN_1217077	Oc90	otoconin 90
-2.88307		ILMN_2731439	D4Wsu53e	DNA segment, Chr 4, Wayne State University 53, expressed
-2.8738		ILMN_1256423	Ranbp3l	RAN binding protein 3-like
-2.87275		ILMN_2733482	Npr1	natriuretic peptide receptor 1
-2.87162		ILMN_3009110	Olfr985	olfactory receptor 985
-2.86887		ILMN_1234678	Gm5089	predicted gene 5089
-2.85749		ILMN_2782556	Gm7350	predicted gene 7350
-2.8513		ILMN_2702575	Obfc1	oligonucleotide/oligosaccharide-binding fold containing 1
-2.8445		ILMN_1218141	Shcbp1l	Shc SH2-domain binding protein 1-like
-2.82921		ILMN_2707789	Slc1a5	solute carrier family 1 (neutral amino acid transporter), member 5
-2.82819		ILMN_2890935	Avpr1a	arginine vasopressin receptor 1A
-2.82003		ILMN_2879570	Zfp622	zinc finger protein 622
-2.81637		ILMN_3136269	Hcrtr1	hypocretin (orexin) receptor 1
-2.80202		ILMN_2600104	Hif1an	hypoxia-inducible factor 1, alpha subunit inhibitor
-2.79287		ILMN_2768984	Anln	anillin, actin binding protein
-2.78451		ILMN_1254994	Slc36a3	solute carrier family 36 (proton/amino acid symporter), member 3
-2.78217		ILMN_2460122	Wdfy3	WD repeat and FYVE domain containing 3
-2.78046		ILMN_2811918	Zfp473	zinc finger protein 473
-2.77357		ILMN_1224780	Elovl1	elongation of very long chain fatty acids (FEN1/Elo2, SUR4/Elo3, yeast)-like 1
-2.76637		ILMN_2731894	Pdhx	pyruvate dehydrogenase complex, component X
-2.76364		ILMN_3101674	Ppp2r2b	protein phosphatase 2 (formerly 2A), regulatory subunit B (PR 52), beta isoform
-2.75835		ILMN_2713714	Slc6a4	solute carrier family 6 (neurotransmitter transporter, serotonin), member 4
-2.75254		ILMN_2976077	Sox3	SRY-box containing gene 3
-2.75182		ILMN_2993745	Ahsg	alpha-2-HS-glycoprotein
-2.7517		ILMN_1260204	Ccdc79	coiled-coil domain containing 79
-2.74009		ILMN_3076180	Stk35	serine/threonine kinase 35
-2.73119		ILMN_2911128	C4b	complement component 4B (Chido blood group)
-2.72525		ILMN_2854790	Fam83a	family with sequence similarity 83, member A
-2.72513		ILMN_3116375	Cfhr2	complement factor H-related 2
-2.71178		ILMN_1254813	Umps	uridine monophosphate synthetase
-2.70333		ILMN_2724496	Prl3c1	prolactin family 3, subfamily c, member 1
-2.69784		ILMN_3161978	Olfr884	olfactory receptor 884
-2.69719		ILMN_1215066	Olfr741	olfactory receptor 741
-2.68535		ILMN_3033086	Sun5	Sad1 and UNC84 domain containing 5
-2.68156		ILMN_2610166	Bglap	bone gamma carboxyglutamate protein
-2.6758		ILMN_2622755	Pabpc5	poly(A) binding protein, cytoplasmic 5
-2.67283		ILMN_1214180	Gpr124	G protein-coupled receptor 124
-2.66123		ILMN_2599838	Olfr346	olfactory receptor 346
-2.66051		ILMN_2636578	Olfr570	olfactory receptor 570
-2.65761		ILMN_2966602	6430411K18Rik	RIKEN cDNA 6430411K18 gen
-2.65708		ILMN_2765652	Vmn2r-ps54	vomeronasal 2, receptor, pseudogene 54
-2.65368		ILMN_1231726	Elk4	ELK4, member of ETS oncogene family
-2.6461		ILMN_2847834	Unc119	unc-119 homolog
-2.64401		ILMN_2909293	Gm5087	predicted gene 5087
-2.64387		ILMN_1233831	Ceacam20	carcinoembryonic antigen-related cell adhesion molecule 20
-2.63873		ILMN_2593476	Gm5501	predicted gene 5501
-2.63779		ILMN_2680852	Wdr59	WD repeat domain 59
-2.63367		ILMN_2709517	Olfr1242	olfactory receptor 1242
-2.63342		ILMN_2642411	2310035C23Rik	RIKEN cDNA 2310035C23 gene
-2.63269		ILMN_1258787	Lbx2	ladybird homeobox homolog 2
-2.63099		ILMN_1256721	Crygf	crystallin, gamma F
-2.63095		ILMN_2690267	Ins2	insulin II
-2.62757		ILMN_2913432	Defb37	defensin beta 37
-2.62569		ILMN_3034877	Kif1b	kinesin family member 1B
-2.62471		ILMN_2967037	Gpr1	G protein-coupled receptor 1
-2.6234		ILMN_1240675	Rbm12b1	RNA binding motif protein 12 B1
-2.62193		ILMN_2730325	Creb1	cAMP responsive element binding protein 1
-2.62149		ILMN_1228004	Olfr1154	olfactory receptor 1154
-2.6199		ILMN_2733433	Gnai3	guanine nucleotide binding protein, alpha inhibiting 3
-2.61835		ILMN_1243037	Zfp945	zinc finger protein 945
-2.61679		ILMN_1258039	Cyp2j11	cytochrome P450, family 2, subfamily j, polypeptide 11
-2.60945		ILMN_2927168	Gm12888	predicted gene 12888
-2.60705		ILMN_1247261	Galc	galactosylceramidase
-2.60661		ILMN_3081970	Arl14epl	ADP-ribosylation factor-like 14 effector protein-like
-2.59969		ILMN_2635205	Pabpc1	poly(A) binding protein, cytoplasmic 1
-2.59828		ILMN_2449157	Tnfsf9	tumor necrosis factor superfamily, member 9
-2.59172		ILMN_2930922	Ascc2	activating signal cointegrator 1 complex subunit 2
-2.59131		ILMN_1238436	Cplx2	complexin 2
-2.58912		ILMN_2599686	Tmem252	transmembrane protein 252
-2.5882		ILMN_2609590	Cpa3	carboxypeptidase A3, mast cell
-2.58475		ILMN_2698602	Nlrp2	NLR family, pyrin domain containing 2
-2.58407		ILMN_2722260	Galntl6	UDP-N-acetyl-alpha-D-galactosamine:polypeptide N-acetylgalactosaminyltransferase-like 6
-2.58368		ILMN_2673675	Cd200r3	CD200 receptor 3
-2.58299		ILMN_2753714	Ankrd34a	ankyrin repeat domain 34A
-2.5826		ILMN_2655795	Car4	carbonic anhydrase 4
-2.57817		ILMN_1248326	Timp2	tissue inhibitor of metalloproteinase 2
-2.57333		ILMN_1243178	Olfr593	olfactory receptor 593
-2.57178		ILMN_2892678	Slc9a6	solute carrier family 9 (sodium/hydrogen exchanger), member 6
-2.56216		ILMN_2707652	Olfr578	olfactory receptor 578
-2.55784		ILMN_1248279	Syt2	synaptotagmin II
-2.55527		ILMN_2605960	Rab19	RAB19, member RAS oncogene family
-2.55329		ILMN_2723355	Stk35	serine/threonine kinase 35
-2.55105		ILMN_2436866	Gm8902	predicted gene 8902
-2.54929		ILMN_1254225	Add2	adducin 2 (beta)
-2.5468		ILMN_2607269	Atg2b	autophagy related 2B
-2.54466		ILMN_1260093	Dstyk	dual serine/threonine and tyrosine protein kinase
-2.54436		ILMN_2871830	Taar2	trace amine-associated receptor 2
-2.5401		ILMN_2778438	Vwc2l	von Willebrand factor C domain-containing protein 2-like
-2.53305		ILMN_3161926	Olfr1322	olfactory receptor 1322
-2.53077		ILMN_3005266	Chrac1	chromatin accessibility complex 1
-2.52852		ILMN_2886194	Tmprss5	transmembrane protease, serine 5 (spinesin)
-2.52732		ILMN_2924140	Rplp2	ribosomal protein, large P2
-2.52676		ILMN_3006644	Abi2	abl-interactor 2
-2.52515		ILMN_2760450	Tfap2b	transcription factor AP-2 beta
-2.52394		ILMN_2599440	Olfr187	olfactory receptor 187
-2.52103		ILMN_2595792	Coro6	coronin 6
-2.51619		ILMN_3108837	Zmynd12	zinc finger, MYND domain containing 12
-2.51617		ILMN_2688213	Atp2b4	ATPase, Ca++ transporting, plasma membrane 4
-2.51015		ILMN_1253828	Cd247	CD247 antigen
-2.50531		ILMN_1253600	Trnp1	TMF1-regulated nuclear protein 1
-2.50498		ILMN_2763420	Ccdc60	coiled-coil domain containing 60
-2.50379		ILMN_1240830	Mycbp2	MYC binding protein 2
-2.50374		ILMN_1218026	Soga3	SOGA family member 3
-2.50208		ILMN_2465589	Tsc1	tuberous sclerosis 1
-2.50188		ILMN_2694606	4930504O13Rik	RIKEN cDNA 4930504O13 gene
-2.49926		ILMN_2763194	Fam3b	family with sequence similarity 3, member B
-2.49689		ILMN_2605602	Gbp2b	guanylate binding protein 2b
-2.4933		ILMN_1259100	Pilrb1	paired immunoglobin-like type 2 receptor beta 1
-2.49298		ILMN_1236560	Gtf2a1	general transcription factor II A, 1
-2.49271		ILMN_2616827	Ppt2	palmitoyl-protein thioesterase 2
-2.49061		ILMN_2668510	Hp	haptoglobin
-2.47876		ILMN_2982123	Sync	syncoilin
-2.47807		ILMN_2629289	Hist3h2a	histone cluster 3, H2a
-2.47413		ILMN_2872782	Grm7	glutamate receptor, metabotropic 7
-2.4722		ILMN_2633275	Golt1b	golgi transport 1 homolog B
-2.47074		ILMN_2424828	Zik1	zinc finger protein interacting with K protein 1
-2.47014		ILMN_1226867	Npm3	nucleoplasmin 3
-2.46539		ILMN_3020654	Sorbs1	sorbin and SH3 domain containing 1
-2.4632		ILMN_1238495	Adamts1	a disintegrin-like and metallopeptidase with thrombospondin type 1 motif, 1
-2.45782		ILMN_2534526	Enpp7	ectonucleotide pyrophosphatase/phosphodiesterase 7
-2.45621		ILMN_3117876	Gm6522	predicted gene 6522
-2.45371		ILMN_2855551	Ctcfl	CCCTC-binding factor (zinc finger protein)-like
-2.45064		ILMN_1239673	Ntn1	netrin 1
-2.45002		ILMN_3160344	Gm4787	predicted gene 4787
-2.44972		ILMN_2922354	Olfr913	olfactory receptor 913
-2.4493		ILMN_1253090	Ugdh	UDP-glucose dehydrogenase
-2.44838		ILMN_2675932	4933411G11Rik	RIKEN cDNA 4933411G11Rik gene
-2.44544		ILMN_2964378	Rbm44	RNA binding motif protein 44
-2.44509		ILMN_2620409	4930590J08Rik	RIKEN cDNA 4930590J08 gene
-2.44479		ILMN_3157177	1520401A03Rik	RIKEN cDNA 1520401A03 gene
-2.44476		ILMN_2853035	Lin7c	lin-7 homolog C
-2.4441		ILMN_2976821	Fzd2	frizzled homolog 2
-2.44128		ILMN_1252131	Klk1b27	kallikrein 1-related peptidase b27
-2.44062		ILMN_1247173	Tyms	thymidylate synthase
-2.43988		ILMN_3162042	Rhox10	reproductive homeobox 10
-2.43826		ILMN_3160958	Olfr1016	olfactory receptor 1016
-2.4379		ILMN_1224223	Tmem202	transmembrane protein 202
-2.43672		ILMN_2708107	Camk4	calcium/calmodulin-dependent protein kinase IV
-2.43616		ILMN_2676226	Prss28	protease, serine, 28
-2.43335		ILMN_2658753	4930519G04Rik	RIKEN cDNA 4930519G04 gene
-2.43328		ILMN_2814385	Tlcd2	TLC domain containing 2
-2.43072		ILMN_2982829	Mmp27	matrix metallopeptidase 27
-2.42608		ILMN_1245915	Taf7l	TAF7-like RNA polymerase II, TATA box binding protein (TBP)-associated factor
-2.4259		ILMN_1248179	Spag11a	sperm associated antigen 11A
-2.42491		ILMN_2643659	Olfr837	olfactory receptor 837
-2.42307		ILMN_2627367	Gabrg1	gamma-aminobutyric acid A receptor, subunit gamma 1
-2.42251		ILMN_1242471	Atp9b	ATPase, class II, type 9B
-2.41762		ILMN_2620374	Hhipl2	hedgehog interacting protein-like 2
-2.41302		ILMN_1219120	Zfa-ps	zinc finger protein, autosomal, pseudogene
-2.41072		ILMN_1245012	Amph	amphiphysin
-2.40928		ILMN_2730054	Serpina3c	serine (or cysteine) peptidase inhibitor, clade A, member 3C
-2.40636		ILMN_1228060	Prss36	protease, serine, 36
-2.40449		ILMN_2772764	Hoxc9	homeobox C9
-2.39901		ILMN_2758092	Olfr272	olfactory receptor 272
-2.39349		ILMN_1257879	Kcnj1	potassium inwardly-rectifying channel, subfamily J, member 1
-2.39341		ILMN_2424408	Gm8261	predicted gene 8261
-2.3919		ILMN_2781611	Piwil1	piwi-like RNA-mediated gene silencing 1
-2.39096		ILMN_2990768	Olfr961	olfactory receptor 961
-2.38696		ILMN_2435025	Ube2d1	ubiquitin-conjugating enzyme E2D 1
-2.38667		ILMN_2866951	Cdh5	cadherin 5
-2.38621		ILMN_1242132	Trmt11	tRNA methyltransferase 11
-2.38506		ILMN_3125764	6030408B16Rik	RIKEN cDNA 6030408B16 gene
-2.37978		ILMN_2651412	Scp2	sterol carrier protein 2, liver
-2.37663		ILMN_1253671	Sec22a	SEC22 vesicle trafficking protein homolog A
-2.37527		ILMN_3127490	Acpp	acid phosphatase, prostate
-2.37487		ILMN_2592389	Sdhb	succinate dehydrogenase complex, subunit B, iron sulfur (Ip)
-2.3737		ILMN_1235717	Tpk1	thiamine pyrophosphokinase
-2.37364		ILMN_2988178	Hoxc10	homeobox C10
-2.3713		ILMN_1228141	Neurod5	neurogenic differentiation 5
-2.36975		ILMN_2969172	Tmem87a	transmembrane protein 87A
-2.36739		ILMN_3163399	Cyp4x1	cytochrome P450, family 4, subfamily x, polypeptide 1
-2.36353		ILMN_2953542	Gm166	predicted gene 166
-2.35848		ILMN_2655862	Syngr3	synaptogyrin 3
-2.35245		ILMN_2901131	Pirt	phosphoinositide-interacting regulator of transient receptor potential channels
-2.35241		ILMN_1216149	Gstm3	glutathione S-transferase, mu 3
-2.34846		ILMN_3065852	Kif5a	kinesin family member 5A
-2.3484		ILMN_3153753	Cacnb3	calcium channel, voltage-dependent, beta 3 subunit
-2.34697		ILMN_3161349	Olfr105-ps	olfactory receptor 105, pseudogene
-2.34299		ILMN_2807400	Slc35f4	solute carrier family 35, member F4
-2.34113		ILMN_2652909	Ddit3	DNA-damage inducible transcript 3
-2.33728		ILMN_2688364	Il9r	interleukin 9 receptor
-2.33294		ILMN_2728889	Sdk1	sidekick homolog 1
-2.33223		ILMN_2692421	Ciz1	CDKN1A interacting zinc finger protein 1
-2.33081		ILMN_2933982	4930449I24Rik	RIKEN cDNA 4930449I24 gene
-2.32916		ILMN_1217895	Prl8a1	prolactin family 8, subfamily a, member 1
-2.32832		ILMN_2507883	Wdr13	WD repeat domain 13
-2.32726		ILMN_2729229	Catsperg2	catsper channel auxiliary subunit gamma 2
-2.32647		ILMN_2722883	Olfr96	olfactory receptor 96
-2.32407		ILMN_1254962	Mov10	Moloney leukemia virus 10
-2.32373		ILMN_2714442	Uqcrq	ubiquinol-cytochrome c reductase, complex III subunit VII
-2.32343		ILMN_2752204	Cbfa2t2	core-binding factor, runt domain, alpha subunit 2, translocated to, 2
-2.32213		ILMN_2829203	Fkbp10	FK506 binding protein 10
-2.3202		ILMN_2746295	Cxcl12	chemokine (C-X-C motif) ligand 12
-2.31512		ILMN_1217738	Olfr786	olfactory receptor 786
-2.31405		ILMN_3161560	Smim9	small integral membrane protein 9
-2.31256		ILMN_1226326	Exoc3l2	exocyst complex component 3-like 2
-2.31249		ILMN_2810296	Zfp609	zinc finger protein 609
-2.30999		ILMN_1239753	Cd226	CD226 antigen
-2.30746		ILMN_3000108	Lsm6	LSM6 homolog, U6 small nuclear RNA associated
-2.30534		ILMN_2934792	Crisp1	cysteine-rich secretory protein 1
-2.3038		ILMN_2930897	Igfbp2	insulin-like growth factor binding protein 2
-2.30256		ILMN_2648909	Mgme1	mitochondrial genome maintainance exonuclease 1
-2.30199		ILMN_2644606	Emc8	ER membrane protein complex subunit 8
-2.3019		ILMN_2817960	Fastkd2	FAST kinase domains 2
-2.29764		ILMN_2663410	Cwc15	CWC15 homolog
-2.29697		ILMN_1243516	Fitm1	fat storage-inducing transmembrane protein 1
-2.29464		ILMN_2598438	Angel1	angel homolog 1
-2.29452		ILMN_3162873	Cdh8	cadherin 8
-2.29355		ILMN_2680891	Kcnj14	potassium inwardly-rectifying channel, subfamily J, member 14
-2.29268		ILMN_3160364	Npy2r	neuropeptide Y receptor Y2
-2.29041		ILMN_2675708	Hoxb6	homeobox B6
-2.28965		ILMN_1255757	Fam228b	family with sequence similarity 228, member B
-2.28821		ILMN_1217144	Tbc1d5	TBC1 domain family, member 5
-2.28609		ILMN_1246764	Fam122b	family with sequence similarity 122, member B
-2.28588		ILMN_2966826	Ttll1	tubulin tyrosine ligase-like 1
-2.2847		ILMN_1214163	Fam63b	family with sequence similarity 63, member B
-2.28064		ILMN_2617318	Lrfn5	leucine rich repeat and fibronectin type III domain containing 5
-2.27717		ILMN_3060538	E130308A19Rik	RIKEN cDNA E130308A19 gene
-2.27695		ILMN_1235966	Alox12b	arachidonate 12-lipoxygenase, 12R type
-2.27687		ILMN_2616638	Cnot11	CCR4-NOT transcription complex, subunit 11
-2.27563		ILMN_3041906	Timm13	translocase of inner mitochondrial membrane 13
-2.27369		ILMN_2952493	BX294159	BX294159
-2.27207		ILMN_2731407	Gdf3	growth differentiation factor 3
-2.26809		ILMN_2759344	BD000492	BD000492
-2.2669		ILMN_2419650	Zeb2	zinc finger E-box binding homeobox 2
-2.26677		ILMN_2664819	Slc2a8	solute carrier family 2, (facilitated glucose transporter), member 8
-2.26626		ILMN_3043368	A430078G23Rik	RIKEN cDNA A430078G23 gene
-2.26609		ILMN_2650565	Olfr643	olfactory receptor 643
-2.26501		ILMN_2773964	Ropn1l	ropporin 1-like
-2.26258		ILMN_2629400	Oscp1	organic solute carrier partner 1
-2.26173		ILMN_1232589	Kin	antigenic determinant of rec-A protein
-2.26024		ILMN_2436530	Zfp35	zinc finger protein 35
-2.25924		ILMN_1231884	Tmem121	transmembrane protein 121
-2.258		ILMN_2491429	Vmn1r38	vomeronasal 1 receptor 38
-2.25761		ILMN_2592415	Reg1	regenerating islet-derived 1
-2.2566		ILMN_2659560	Entpd1	ectonucleoside triphosphate diphosphohydrolase 1
-2.25534		ILMN_2955509	Klk1	kallikrein 1
-2.25503		ILMN_3104704	Klra4	killer cell lectin-like receptor, subfamily A, member 4
-2.25358		ILMN_2726252	Hiat1	hippocampus abundant gene transcript 1
-2.25141		ILMN_2621548	Trpa1	transient receptor potential cation channel, subfamily A, member 1
-2.2514		ILMN_2693330	Zfp300	zinc finger protein 300
-2.25095		ILMN_2920992	Olfr1466	olfactory receptor 1466
-2.25064		ILMN_2801652	Traf4	TNF receptor associated factor 4
-2.25026		ILMN_2612710	Pcdhga6	protocadherin gamma subfamily A, 6
-2.24906		ILMN_2746776	Ubp1	upstream binding protein 1
-2.24826		ILMN_2639214	Cyp3a13	cytochrome P450, family 3, subfamily a, polypeptide 13
-2.24733		ILMN_2981792	Abcd4	ATP-binding cassette, sub-family D, member 4
-2.24544		ILMN_2871124	Olfr181	olfactory receptor 181
-2.24534		ILMN_1247762	Rasal1	RAS protein activator like 1 (GAP1 like)
-2.24512		ILMN_2734263	Irf6	interferon regulatory factor 6
-2.24349		ILMN_1256309	Luzp2	leucine zipper protein 2
-2.24327		ILMN_2781596	Oit3	oncoprotein induced transcript 3
-2.24284		ILMN_2875585	Prl2c3	prolactin family 2, subfamily c, member 3
-2.24006		ILMN_2616111	4932418E24Rik	RIKEN cDNA 4932418E24 gene
-2.23908		ILMN_2595441	Fam163b	family with sequence similarity 163, member B
-2.23801		ILMN_1217143	Hspa5	heat shock protein 5
-2.238		ILMN_2977390	Gm7120	predicted gene 7120
-2.2362		ILMN_2943699	Vrk2	vaccinia related kinase 2
-2.23369		ILMN_1218235	Gnb3	guanine nucleotide binding protein, beta 3
-2.22933		ILMN_2636803	Acyp2	acylphosphatase 2, muscle type
-2.22359		ILMN_2670532	Olfr1384	olfactory receptor 1384
-2.22343		ILMN_2499177	Vmn1r174	vomeronasal 1 receptor 174
-2.22326		ILMN_2532998	DL246483	DL246483
-2.22267		ILMN_3053655	Gm6762	predicted pseudogene 6762
-2.22085		ILMN_1246639	Slc26a5	solute carrier family 26, member 5
-2.21759		ILMN_2734334	Shkbp1	Sh3kbp1 binding protein 1
-2.21727		ILMN_2913031	Tfap2a	transcription factor AP-2, alpha
-2.21687		ILMN_2731509	Defa15	defensin, alpha, 15
-2.21632		ILMN_2925730	Olfr458	olfactory receptor 458
-2.21537		ILMN_2748021	Pcdhgb8	protocadherin gamma subfamily B, 8
-2.21323		ILMN_2477259	Gm7748	predicted gene 7748
-2.21317		ILMN_1223727	Daw1	dynein assembly factor with WDR repeat domains 1
-2.21059		ILMN_2472587	V1ra8	vomeronasal 1 receptor, A8
-2.20868		ILMN_2776578	Coro6	coronin 6
-2.20629		ILMN_2880812	Olfr1083	olfactory receptor 1083
-2.20526		ILMN_3086899	Gm3448	predicted gene 3448
-2.2035		ILMN_2742861	Serpina3f	serine (or cysteine) peptidase inhibitor, clade A, member 3F
-2.20337		ILMN_1244675	Crmp1	collapsin response mediator protein 1
-2.20218		ILMN_1226638	Pcdhb6	protocadherin beta 6
-2.20194		ILMN_2959701	Olfr963	olfactory receptor 963
-2.20132		ILMN_2733290	Ivl	involucrin
-2.20008		ILMN_2942883	Nt5dc3	5'-nucleotidase domain containing 3
-2.19944		ILMN_2607359	Il20ra	interleukin 20 receptor, alpha
-2.19902		ILMN_2984591	AA792892	expressed sequence AA792892
-2.19878		ILMN_3030009	Gng7	guanine nucleotide binding protein, gamma 7
-2.19857		ILMN_1237995	Tacr3	tachykinin receptor 3
-2.19857		ILMN_1251046	Dmrtc1a	DMRT-like family C1a
-2.19562		ILMN_2841334	Zfp280d	zinc finger protein 280D
-2.19556		ILMN_1224969	Olfr730	olfactory receptor 730
-2.18942		ILMN_2508485	Zfp92	zinc finger protein 92
-2.18827		ILMN_2710819	Csf1r	colony stimulating factor 1 receptor
-2.18757		ILMN_3151129	Slx4ip	SLX4 interacting protein
-2.18685		ILMN_2737442	Hectd2	HECT domain containing 2
-2.18486		ILMN_2662329	Acsm2	acyl-CoA synthetase medium-chain family member 2
-2.18453		ILMN_2668509	Hp	haptoglobin
-2.18204		ILMN_2737794	Nudt15	nudix (nucleoside diphosphate linked moiety X)-type motif 15
-2.17849		ILMN_3161447	Olfr744	olfactory receptor 744
-2.17821		ILMN_2819496	Lingo3	leucine rich repeat and Ig domain containing 3
-2.17773		ILMN_2742279	Defb19	defensin beta 19
-2.17715		ILMN_2723173	Col6a6	collagen, type VI, alpha 6
-2.17636		ILMN_3071496	Ldlrad1	low density lipoprotein receptor class A domain containing 1
-2.17464		ILMN_2891481	Vmn1r16	vomeronasal 1 receptor 16
-2.17373		ILMN_2755352	Olfr1228	olfactory receptor 1228
-2.17362		ILMN_2979432	Klk1b11	kallikrein 1-related peptidase b11
-2.17003		ILMN_2666134	Unkl	unkempt-like
-2.1696		ILMN_2605366	Olfr175-ps1	olfactory receptor 175, pseudogene 1
-2.16938		ILMN_1212692	Mapk13	mitogen-activated protein kinase 13
-2.16915		ILMN_1217361	Lpar1	lysophosphatidic acid receptor 1
-2.16905		ILMN_1224865	Kctd8	potassium channel tetramerisation domain containing 8
-2.16887		ILMN_1255112	Camk1d	calcium/calmodulin-dependent protein kinase ID
-2.16796		ILMN_1253569	Zbtb21	zinc finger and BTB domain containing 21
-2.16792		ILMN_2751183	Olfr1362	olfactory receptor 1362
-2.16725		ILMN_3083163	Cp	ceruloplasmin
-2.16509		ILMN_2744936	Senp8	SUMO/sentrin specific peptidase 8
-2.16499		ILMN_2732954	Gtsf1l	gametocyte specific factor 1-like
-2.16457		ILMN_2753595	Plag1	pleiomorphic adenoma gene 1
-2.16394		ILMN_2701355	Nanos1	nanos homolog 1 (Drosophila)
-2.16353		ILMN_2634147	Dazl	deleted in azoospermia-like
-2.16313		ILMN_1242144	Adam28	a disintegrin and metallopeptidase domain 28
-2.16285		ILMN_2795564	Speer3	spermatogenesis associated glutamate (E)-rich protein 3
-2.16196		ILMN_3004553	Pfkm	phosphofructokinase, muscle
-2.16178		ILMN_2992058	Olfr103	olfactory receptor 103
-2.16143		ILMN_1230533	Clec12a	C-type lectin domain family 12, member a
-2.16013		ILMN_2604603	Mum1l1	melanoma associated antigen (mutated) 1-like 1
-2.15713		ILMN_2727191	Mapkapk2	MAP kinase-activated protein kinase 2
-2.15608		ILMN_1250073	Nol7	nucleolar protein 7
-2.15577		ILMN_2598061	AY074887	cDNA sequence AY074887
-2.15536		ILMN_2705452	Pcdhga12	protocadherin gamma subfamily A, 12
-2.15219		ILMN_1248719	4930447C04Rik	RIKEN cDNA 4930447C04 gene
-2.15179		ILMN_2655204	Apc	adenomatosis polyposis coli
-2.15157		ILMN_1243795	Krt24	keratin 24
-2.14858		ILMN_2458184	Upp2	uridine phosphorylase 2
-2.14602		ILMN_2632585	Marveld3	MARVEL (membrane-associating) domain containing 3
-2.14498		ILMN_1216425	Tmem174	transmembrane protein 174
-2.14461		ILMN_1231609	Olfr569	olfactory receptor 569
-2.14402		ILMN_2588663	Txndc11	thioredoxin domain containing 11
-2.14356		ILMN_2499058	Gm14176	predicted gene 14176
-2.14336		ILMN_2752737	Lzts3	leucine zipper, putative tumor suppressor family member 3
-2.14301		ILMN_2593159	Pkd2l2	polycystic kidney disease 2-like 2
-2.14259		ILMN_2959341	Spata32	spermatogenesis associated 32
-2.14236		ILMN_2643187	Col25a1	collagen, type XXV, alpha 1
-2.14116		ILMN_2653590	Bpifa5	BPI fold containing family A, member 5
-2.13998		ILMN_1223315	Scarb1	scavenger receptor class B, member 1
-2.13942		ILMN_2934639	Vmn1r216	vomeronasal 1 receptor 216
-2.13847		ILMN_2822888	Ankrd34c	ankyrin repeat domain 34C
-2.13773		ILMN_1222770	Rbfox2	RNA binding protein, fox-1 homolog 2
-2.13665		ILMN_2956688	Gm853	predicted gene 853
-2.1359		ILMN_1226696	Rab34	RAB34, member of RAS oncogene family
-2.13546		ILMN_1236889	Selp	selectin, platelet
-2.13523		ILMN_2722024	Lypla1	lysophospholipase 1
-2.13502		ILMN_1213910	Sox5	SRY-box containing gene 5
-2.13233		ILMN_2766313	Ptpn22	protein tyrosine phosphatase, non-receptor type 22 (lymphoid)
-2.13205		ILMN_1219904	Tspan33	tetraspanin 33
-2.13168		ILMN_2881486	Cbfa2t3	core-binding factor, runt domain, alpha subunit 2, translocated to, 3
-2.13166		ILMN_3160916	Olfr671	olfactory receptor 671
-2.12963		ILMN_3105657	Hmga1-rs1	high mobility group AT-hook I, related sequence 1
-2.12896		ILMN_1231247	Mstn	myostatin
-2.12782		ILMN_2679784	Nefl	neurofilament, light polypeptide
-2.12748		ILMN_2419427	Txnl1	thioredoxin-like 1
-2.12579		ILMN_1236506	Edaradd	EDAR (ectodysplasin-A receptor)-associated death domain
-2.12458		ILMN_2754377	Pde1a	phosphodiesterase 1A, calmodulin-dependent
-2.12398		ILMN_2623912	Ast1	Ast1
-2.1238		ILMN_2739384	Slc5a8	solute carrier family 5 (iodide transporter), member 8
-2.12285		ILMN_2755717	Serpine2	serine (or cysteine) peptidase inhibitor, clade E, member 2
-2.12221		ILMN_1216490	Gzmg	granzyme G
-2.12196		ILMN_1244318	Olfr303	olfactory receptor 303
-2.1205		ILMN_2925044	Il20	interleukin 20
-2.11915		ILMN_2944703	1700008F21Rik	RIKEN cDNA 1700008F21 gene
-2.11838		ILMN_1251572	Xpo7	exportin 7
-2.11646		ILMN_2595664	Dhh	desert hedgehog
-2.1164		ILMN_2809589	Ly6f	lymphocyte antigen 6 complex, locus F
-2.11328		ILMN_2695391	Dnttip2	deoxynucleotidyltransferase, terminal, interacting protein 2
-2.11214		ILMN_2603401	Epyc	epiphycan
-2.11145		ILMN_1231471	Zfp94	zinc finger protein 94
-2.11098		ILMN_2707676	Zbbx	zinc finger, B-box domain containing
-2.11041		ILMN_2672418	Cyp3a41a	cytochrome P450, family 3, subfamily a, polypeptide 41A
-2.10939		ILMN_2737893	Olfr881	olfactory receptor 881
-2.10826		ILMN_2598478	Sncg	synuclein, gamma
-2.10609		ILMN_2633394	Tcl1b1	T cell leukemia/lymphoma 1B, 1
-2.10348		ILMN_2742667	C1galt1	core 1 synthase, glycoprotein-N-acetylgalactosamine 3-beta-galactosyltransferase, 1
-2.10336		ILMN_3162809	Lingo1	leucine rich repeat and Ig domain containing 1
-2.1024		ILMN_2672509	Fam132b	family with sequence similarity 132, member B
-2.10238		ILMN_2675491	Pklr	pyruvate kinase liver and red blood cell
-2.10171		ILMN_1235288	Uchl4	ubiquitin carboxyl-terminal esterase L4
-2.10118		ILMN_2638404	Dclre1b	DNA cross-link repair 1B, PSO2 homolog
-2.09972		ILMN_2700354	Dennd5b	DENN/MADD domain containing 5B
-2.099		ILMN_2622983	Dusp1	dual specificity phosphatase 1
-2.09882		ILMN_2723431	Ccdc171	coiled-coil domain containing 171
-2.09839		ILMN_2608226	Gfpt1	glutamine fructose-6-phosphate transaminase 1
-2.09734		ILMN_1256772	Btg2	B cell translocation gene 2, anti-proliferative
-2.09729		ILMN_2602486	Rabepk	Rab9 effector protein with kelch motifs
-2.09713		ILMN_2714026	Ccdc93	coiled-coil domain containing 93
-2.09575		ILMN_2840082	P2ry12	purinergic receptor P2Y, G-protein coupled 12
-2.09381		ILMN_2750248	Map1b	microtubule-associated protein 1B
-2.09205		ILMN_2984802	Cntnap5a	contactin associated protein-like 5A
-2.09122		ILMN_2732199	Sphk1	sphingosine kinase 1
-2.091		ILMN_2631882	Thbs4	thrombospondin 4
-2.09067		ILMN_2632435	Pde1c	phosphodiesterase 1C
-2.08915		ILMN_2619362	Pop7	processing of precursor 7, ribonuclease P family,
-2.08907		ILMN_1212716	Cd300e	CD300e antigen
-2.08748		ILMN_3155492	Tapbp	TAP binding protein
-2.08626		ILMN_1250542	Anapc10	anaphase promoting complex subunit 10
-2.08625		ILMN_2427108	Zfp36l1	zinc finger protein 36, C3H type-like 1
-2.08607		ILMN_2750957	Bdkrb1	bradykinin receptor, beta 1
-2.08548		ILMN_1253077	Zfp346	zinc finger protein 346
-2.08362		ILMN_2944168	Naa11	N(alpha)-acetyltransferase 11, NatA catalytic subunit
-2.08324		ILMN_2745802	Pomc	pro-opiomelanocortin-alpha
-2.08313		ILMN_1250164	Olfr212	olfactory receptor 212
-2.08222		ILMN_2645071	Nrgn	neurogranin
-2.08147		ILMN_1226861	Unkl	unkempt-like
-2.07975		ILMN_2697002	Tlr3	toll-like receptor 3
-2.07963		ILMN_2746870	Nog	noggin
-2.0789		ILMN_2846026	Rhox4d	reproductive homeobox 4D
-2.07565		ILMN_2927373	Ddit3	DNA-damage inducible transcript 3
-2.07533		ILMN_1213763	Pld5	phospholipase D family, member 5
-2.07368		ILMN_2709374	Lsamp	limbic system-associated membrane protein
-2.0732		ILMN_1221872	Olfr167	olfactory receptor 167
-2.07312		ILMN_2755026	Gabrg2	gamma-aminobutyric acid A receptor, subunit gamma 2
-2.07104		ILMN_2737878	Cab39	calcium binding protein 39
-2.07049		ILMN_3128725	Egfr	epidermal growth factor receptor
-2.07005		ILMN_2719860	Gpc5	glypican 5
-2.06948		ILMN_2622936	Ncoa2	nuclear receptor coactivator 2
-2.06901		ILMN_1222503	Alg5	asparagine-linked glycosylation 5
-2.06855		ILMN_2961313	Vmn1r62	vomeronasal 1 receptor 62
-2.06736		ILMN_2907173	Olfr435	olfactory receptor 435
-2.06692		ILMN_2740949	Syt7	synaptotagmin VII
-2.06627		ILMN_1240933	Ambn	ameloblastin
-2.06527		ILMN_2776681	Dusp28	dual specificity phosphatase 28
-2.06496		ILMN_2752506	Sec22c	SEC22 vesicle trafficking protein homolog C
-2.06127		ILMN_3026708	Tmem239	transmembrane 239
-2.05972		ILMN_1231111	Btnl10	butyrophilin-like 10
-2.05925		ILMN_2647637	Hmx3	H6 homeobox 3
-2.05799		ILMN_2597532	App	amyloid beta precursor protein
-2.0579		ILMN_2970823	Kdm5c	lysine (K)-specific demethylase 5C
-2.05707		ILMN_3055425	Pofut1	protein O-fucosyltransferase 1
-2.05686		ILMN_2633449	Ppard	peroxisome proliferator activator receptor delta
-2.05644		ILMN_1222165	Dcun1d1	DCN1, defective in cullin neddylation 1, domain containing 1 (S. cerevisiae)
-2.05586		ILMN_3102653	Glyctk	glycerate kinase
-2.05363		ILMN_2956381	Syf2	SYF2 homolog, RNA splicing factor
-2.05307		ILMN_2460188	Txndc8	thioredoxin domain containing 8
-2.05214		ILMN_2741231	Tenm3	teneurin transmembrane protein 3
-2.05209		ILMN_2741882	Ptbp3	polypyrimidine tract binding protein 3
-2.05119		ILMN_2595990	Homer1	homer homolog 1
-2.051		ILMN_1242042	Zfp398	zinc finger protein 398
-2.05064		ILMN_2590478	Polk	polymerase (DNA directed), kappa
-2.05014		ILMN_2747519	Olfr1459	olfactory receptor 1459
-2.04746		ILMN_1255691	Slco1a5	solute carrier organic anion transporter family, member 1a5
-2.04414		ILMN_2894369	Cbln2	cerebellin 2 precursor protein
-2.04402		ILMN_2688944	Htra2	HtrA serine peptidase 2
-2.04395		ILMN_2781850	Bpifb4	BPI fold containing family B, member 4
-2.04384		ILMN_2735547	Ms4a4d	membrane-spanning 4-domains, subfamily A, member 4D
-2.04299		ILMN_2889482	Sox7	SRY-box containing gene 7
-2.04261		ILMN_1216661	Col6a2	collagen, type VI, alpha 2
-2.04185		ILMN_1226411	Lrrc9	leucine rich repeat containing 9
-2.03981		ILMN_2808472	Hcn3	hyperpolarization-activated, cyclic nucleotide-gated K+ 3
-2.03943		ILMN_1228051	Mecom	MDS1 and EVI1 complex locus
-2.03919		ILMN_3011376	Cd244	CD244 natural killer cell receptor 2B4
-2.03898		ILMN_1247027	Spats1	spermatogenesis associated, serine-rich 1
-2.03776		ILMN_1213055	Mapk1	mitogen-activated protein kinase 1
-2.03758		ILMN_2735102	Mylip	myosin regulatory light chain interacting protein
-2.03706		ILMN_2790902	1700073E17Rik	RIKEN cDNA 1700073E17 gene
-2.03704		ILMN_1256376	Etfa	electron transferring flavoprotein, alpha polypeptide
-2.03533		ILMN_2674844	Olfr507	olfactory receptor 507
-2.03519		ILMN_2734452	Shq1	SHQ1 homolog
-2.0339		ILMN_2595052	C5ar1	complement component 5a receptor 1
-2.0335		ILMN_3000703	Stxbp5l	syntaxin binding protein 5-like
-2.03338		ILMN_1245217	Cyp2c50	cytochrome P450, family 2, subfamily c, polypeptide 50
-2.03318		ILMN_2589171	Olfr43	olfactory receptor 43
-2.03314		ILMN_2900079	Olfr68	olfactory receptor 68
-2.0312		ILMN_2589952	Pcdhgb5	protocadherin gamma subfamily B, 5
-2.03114		ILMN_2996445	Maml2	mastermind like 2
-2.03077		ILMN_2706070	Blm	Bloom syndrome, RecQ helicase-like
-2.03036		ILMN_2698652	Smyd5	SET and MYND domain containing 5
-2.03014		ILMN_1226530	Ston2	stonin 2
-2.029		ILMN_2612592	4933402N03Rik	RIKEN cDNA 4933402N03 gene
-2.02882		ILMN_3144164	Irs2	insulin receptor substrate 2
-2.02749		ILMN_1252690	Galc	galactosylceramidase
-2.02627		ILMN_2642397	Gas1	growth arrest specific 1
-2.02624		ILMN_2630257	Tas2r117	taste receptor, type 2, member 117
-2.02568		ILMN_1240294	Kcna10	potassium voltage-gated channel, shaker-related subfamily, member 10
-2.02535		ILMN_3160335	Orm3	orosomucoid 3
-2.02497		ILMN_2699466	Pla2g12b	phospholipase A2, group XIIB
-2.02451		ILMN_2769991	Cyp2c29	cytochrome P450, family 2, subfamily c, polypeptide 29
-2.02408		ILMN_1246324	Tmem74	transmembrane protein 74
-2.02379		ILMN_1244658	Sema3d	sema domain, immunoglobulin domain (Ig), short basic domain, secreted, 3D
-2.02335		ILMN_1241128	Calcoco1	calcium binding and coiled coil domain 1
-2.02324		ILMN_2970494	Serpina3k	serine (or cysteine) peptidase inhibitor, clade A, member 3K
-2.02188		ILMN_1221264	Klf4	Kruppel-like factor 4 (gut)
-2.02186		ILMN_2480371	Ubqln2	ubiquilin 2
-2.01948		ILMN_2685373	Olfr1288	olfactory receptor 1288
-2.01939		ILMN_1236489	Bcl2l12	BCL2-like 12
-2.01932		ILMN_1249790	Ccdc136	coiled-coil domain containing 136
-2.01832		ILMN_2956614	Ccin	calicin
-2.01824		ILMN_1254983	Efcab12	EF-hand calcium binding domain 12
-2.01614		ILMN_1240934	Tktl1	transketolase-like 1
-2.01544		ILMN_1248130	Mgat5b	mannoside acetylglucosaminyltransferase 5, isoenzyme B
-2.01446		ILMN_2627244	Bai2	brain-specific angiogenesis inhibitor 2
-2.0117		ILMN_1229634	Usp29	ubiquitin specific peptidase 29
-2.0115		ILMN_2644302	Hdac9	histone deacetylase 9
-2.01115		ILMN_2741689	Tm2d1	TM2 domain containing 1
-2.01013		ILMN_2880906	Pdlim2	PDZ and LIM domain 2
-2.00908		ILMN_2707996	Oosp1	oocyte secreted protein 1
-2.00862		ILMN_1230244	Klhl15	kelch-like 15
-2.0078		ILMN_3042627	Btg3	B cell translocation gene 3
-2.00646		ILMN_2692657	Ighmbp2	immunoglobulin mu binding protein 2
-2.00584		ILMN_1246153	Erdr1	erythroid differentiation regulator 1
-2.00569		ILMN_2839877	Hectd2	HECT domain containing 2
-2.00532		ILMN_2657280	Mthfr	5,10-methylenetetrahydrofolate reductase
-2.00472		ILMN_1219189	Ptprf	protein tyrosine phosphatase, receptor type, F
-2.00456		ILMN_2595291	Olfr247	olfactory receptor 247
-2.00286		ILMN_2905573	Olfm2	olfactomedin 2
-2.0025		ILMN_2938390	Ipmk	inositol polyphosphate multikinase
-2.0014		ILMN_3160900	Olfr225	olfactory receptor 225
-2.00131		ILMN_1221665	Mak	male germ cell-associated kinase
-2.00113		ILMN_2667894	Ift46	intraflagellar transport 46
-2.00078		ILMN_1239462	Stra8	stimulated by retinoic acid gene 8
-1.99933		ILMN_1214482	2700081O15Rik	RIKEN cDNA 2700081O15 gene
-1.99918		ILMN_2727980	Pdxdc1	pyridoxal-dependent decarboxylase domain containing 1
-1.99751		ILMN_2859453	Kcnh6	potassium voltage-gated channel, subfamily H (eag-related), member 6
-1.99713		ILMN_2729605	Gm8546	predicted gene 8546
-1.99572		ILMN_2708982	Neurod6	neurogenic differentiation 6
-1.99518		ILMN_1232296	Zfp273	zinc finger protein 273
-1.99513		ILMN_2755770	Pou4f2	POU domain, class 4, transcription factor 2
-1.99449		ILMN_2737550	Olfr60	olfactory receptor 60
-1.99352		ILMN_2631423	Rmcs2	response to metastatic cancers 2
-1.99318		ILMN_2750669	Rngtt	RNA guanylyltransferase and 5'-phosphatase
-1.99273		ILMN_1249124	Thap2	THAP domain containing, apoptosis associated protein 2
-1.99209		ILMN_2673599	Actn4	actinin alpha 4
-1.99136		ILMN_1239691	Taar8a	trace amine-associated receptor 8A
-1.98995		ILMN_1238736	Klk1b4	kallikrein 1-related pepidase b4
-1.98915		ILMN_2979307	Nek3	NIMA (never in mitosis gene a)-related expressed kinase 3
-1.98871		ILMN_1217839	Nap1l3	nucleosome assembly protein 1-like 3
-1.98729		ILMN_2608368	Klrc1	killer cell lectin-like receptor subfamily C, member 1
-1.98602		ILMN_2593578	Rabl2	RAB, member of RAS oncogene family-like 2
-1.98601		ILMN_2710431	Olfr944	olfactory receptor 944
-1.98513		ILMN_2756113	Nln	neurolysin (metallopeptidase M3 family)
-1.98507		ILMN_2749464	Spry2	sprouty homolog 2
-1.98465		ILMN_2677612	Calhm2	calcium homeostasis modulator 2
-1.98436		ILMN_2705217	Bmp6	bone morphogenetic protein 6
-1.98376		ILMN_1245983	Rag2	recombination activating gene 2
-1.98354		ILMN_2723763	Chga	chromogranin A
-1.98207		ILMN_1248780	Sprr2b	small proline-rich protein 2B
-1.98204		ILMN_1224204	Gzme	granzyme E
-1.97988		ILMN_1235062	Fam167b	family with sequence similarity 167, member B
-1.97962		ILMN_1248189	Cyp2r1	cytochrome P450, family 2, subfamily r, polypeptide 1
-1.97961		ILMN_1223546	6430571L13Rik	RIKEN cDNA 6430571L13 gene
-1.97877		ILMN_1213579	Rdh18	retinol dehydrogenase 18
-1.97825		ILMN_1254630	Ptpre	protein tyrosine phosphatase, receptor type, E
-1.97784		ILMN_2783918	Rab9	RAB9, member RAS oncogene family
-1.97687		ILMN_1212685	Ptpn2	protein tyrosine phosphatase, non-receptor type 2
-1.97506		ILMN_2613908	Alox15	arachidonate 15-lipoxygenase
-1.97364		ILMN_2635572	Npb	neuropeptide B
-1.97354		ILMN_2912082	Fyn	Fyn proto-oncogene
-1.97325		ILMN_3160581	Pawr	PRKC, apoptosis, WT1, regulator
-1.97292		ILMN_2742042	Nupr1	nuclear protein transcription regulator 1
-1.97213		ILMN_2667396	Foxf1	forkhead box F1
-1.97148		ILMN_1251698	4931414P19Rik	RIKEN cDNA 4931414P19 gene
-1.97124		ILMN_2673355	Gpr157	G protein-coupled receptor 157
-1.97112		ILMN_1233783	Tab1	TGF-beta activated kinase 1/MAP3K7 binding protein 1
-1.97017		ILMN_1236074	Gm10436	predicted gene 10436
-1.96952		ILMN_1221481	Tas2r139	taste receptor, type 2, member 139
-1.96906		ILMN_2750515	Fos	FBJ osteosarcoma oncogene
-1.96869		ILMN_3040617	B230217C12Rik	RIKEN cDNA B230217C12 gene
-1.96538		ILMN_2682268	Lrrc26	leucine rich repeat containing 26
-1.96521		ILMN_2711329	Ccdc40	coiled-coil domain containing 40
-1.96499		ILMN_2629755	Hook1	hook homolog 1
-1.96491		ILMN_2725531	1700028K03Rik	RIKEN cDNA 1700028K03 gene
-1.96436		ILMN_2787738	Smyd5	SET and MYND domain containing 5
-1.96369		ILMN_2810424	Zic4	zinc finger protein of the cerebellum 4
-1.96354		ILMN_2697108	Olfr154	olfactory receptor 154
-1.96178		ILMN_2603001	Gbp9	guanylate-binding protein 9
-1.96172		ILMN_1237651	Ipp	IAP promoted placental gene
-1.96163		ILMN_1217742	Atp2b4	ATPase, Ca++ transporting, plasma membrane 4
-1.96086		ILMN_2758904	4930470P17Rik	RIKEN cDNA 4930470P17 gene
-1.96071		ILMN_2679800	Egfl6	EGF-like-domain, multiple 6
-1.96053		ILMN_2748412	Taf7	TAF7 RNA polymerase II, TATA box binding protein (TBP)-associated factor
-1.96049		ILMN_2661138	Fam210a	family with sequence similarity 210, member A
-1.96043		ILMN_2958386	Fgf6	fibroblast growth factor 6
-1.96012		ILMN_1251133	Cdcp2	CUB domain containing protein 2
-1.95996		ILMN_2611098	Dip2b	DIP2 disco-interacting protein 2 homolog B
-1.95927		ILMN_2758249	Ascc2	activating signal cointegrator 1 complex subunit 2
-1.9592		ILMN_2625468	Olfr975	olfactory receptor 975
-1.95898		ILMN_1256544	Phactr3	phosphatase and actin regulator 3
-1.95881		ILMN_1241171	Anxa3	annexin A3
-1.95869		ILMN_1228993	Rad51d	RAD51 homolog D
-1.95846		ILMN_2633604	Ehmt1	euchromatic histone methyltransferase 1
-1.95804		ILMN_1241917	Pdc	phosducin
-1.95781		ILMN_2662920	Dbt	dihydrolipoamide branched chain transacylase E2
-1.95709		ILMN_2512740	Tm6sf2	transmembrane 6 superfamily member 2
-1.95653		ILMN_2768482	Mtus2	microtubule associated tumor suppressor candidate 2
-1.95559		ILMN_2698213	Als2cr12	amyotrophic lateral sclerosis 2 chromosome region, candidate 12
-1.95495		ILMN_2643588	Dzank1	double zinc ribbon and ankyrin repeat domains 1
-1.95409		ILMN_1256438	Olfr676	olfactory receptor 676
-1.95366		ILMN_1240537	Arpp21	cyclic AMP-regulated phosphoprotein, 21
-1.9529		ILMN_2588637	Olfr826	olfactory receptor 826
-1.95194		ILMN_2485055	Wwox	WW domain-containing oxidoreductase
-1.95191		ILMN_2727643	Cdon	cell adhesion molecule-related/down-regulated by oncogenes
-1.95162		ILMN_2769971	Neurl3	neuralized homolog 3 homolog
-1.95141		ILMN_1222276	Usp-ps	ubiquitin specific peptidase, pseudogene
-1.95068		ILMN_2484215	Tram1l1	translocation associated membrane protein 1-like 1
-1.95068		ILMN_2735318	P2rx2	purinergic receptor P2X, ligand-gated ion channel, 2
-1.95065		ILMN_2797403	Prdx6-rs1	peroxiredoxin 6, related sequence 1
-1.94979		ILMN_2814660	Sptlc3	serine palmitoyltransferase, long chain base subunit 3
-1.94887		ILMN_1216972	Clec4e	C-type lectin domain family 4, member e
-1.94694		ILMN_2710354	Acta2	actin, alpha 2, smooth muscle, aorta
-1.94654		ILMN_1216692	Pcdhb12	protocadherin beta 12
-1.94647		ILMN_2701035	Mak16	MAK16 homolog
-1.94642		ILMN_1245258	Slc6a15	solute carrier family 6 (neurotransmitter transporter), member 15
-1.94536		ILMN_1222229	Vmn2r57	vomeronasal 2, receptor 57
-1.94523		ILMN_3161906	Zbtbd6	kelch repeat and BTB (POZ) domain containing 6
-1.94421		ILMN_2662020	Fbxl5	F-box and leucine-rich repeat protein 5
-1.94399		ILMN_1219696	Inpp4a	inositol polyphosphate-4-phosphatase, type I
-1.94393		ILMN_2622217	Myh11	myosin, heavy polypeptide 11, smooth muscle
-1.94391		ILMN_3001824	Serpinf2	serine (or cysteine) peptidase inhibitor, clade F, member 2
-1.94366		ILMN_1255110	Mybbp1a	MYB binding protein (P160) 1a
-1.94299		ILMN_2651539	Apoc3	apolipoprotein C-III
-1.94295		ILMN_2661197	Celf2	CUGBP, Elav-like family member 2
-1.94263		ILMN_3086192	Ybx2	Y box protein 2
-1.9426		ILMN_2697164	Zfp946	zinc finger protein 946
-1.94255		ILMN_2686697	Fam21	family with sequence similarity 21
-1.94203		ILMN_1222406	Olfr1414	olfactory receptor 1414
-1.94102		ILMN_2618766	Capza3	capping protein muscle Z-line, alpha 3
-1.94029		ILMN_3160553	Gm6034	predicted gene 6034
-1.94024		ILMN_1255335	Dclre1b	DNA cross-link repair 1B, PSO2 homolog
-1.93977		ILMN_1236391	Paip2b	poly(A) binding protein interacting protein 2B
-1.93842		ILMN_2808191	Ddo	D-aspartate oxidase
-1.93814		ILMN_2645275	Mvd	mevalonate (diphospho) decarboxylase
-1.93796		ILMN_2776909	Irx3	Iroquois related homeobox 3
-1.93617		ILMN_2788502	Ssty2	spermiogenesis specific transcript on the Y 2
-1.93612		ILMN_1225522	Trpc4ap	transient receptor potential cation channel, subfamily C, member 4 associated protein
-1.93571		ILMN_1254211	Lipk	lipase, family member K
-1.93409		ILMN_1217710	Wdr27	WD repeat domain 27
-1.93282		ILMN_2645981	Akap10	A kinase anchor protein 10
-1.93193		ILMN_2686393	Gna12	guanine nucleotide binding protein, alpha 12
-1.92996		ILMN_1259546	Pyy	peptide YY
-1.92961		ILMN_2723839	Ankmy1	ankyrin repeat and MYND domain containing 1
-1.92961		ILMN_2631469	Onecut3	one cut domain, family member 3
-1.92722		ILMN_2963762	Gm5409	predicted pseudogene 5409
-1.92692		ILMN_2661214	Krt17	keratin 17
-1.92662		ILMN_1220654	Wdr66	WD repeat domain 66
-1.92661		ILMN_2662160	Impa2	inositol (myo)-1(or 4)-monophosphatase 2
-1.92657		ILMN_2679421	F8	coagulation factor VIII
-1.92657		ILMN_1238130	Elp5	elongator acetyltransferase complex subunit 5
-1.92592		ILMN_1250076	Tbc1d10a	TBC1 domain family, member 10a
-1.92586		ILMN_2739019	Defa20	defensin, alpha, 20
-1.92521		ILMN_2492000	Zfp40	zinc finger protein 40
-1.92497		ILMN_3151722	Gm8990	predicted gene 8990
-1.92477		ILMN_2745912	Olfr653	olfactory receptor 653
-1.92471		ILMN_3003324	Dnaja2	DnaJ (Hsp40) homolog, subfamily A, member 2
-1.92394		ILMN_2599008	Kirrel3	kin of IRRE like 3
-1.92336		ILMN_1226884	Mup5	major urinary protein 5
-1.92314		ILMN_2937282	Zfp711	zinc finger protein 711
-1.92283		ILMN_2637438	Ermn	ermin, ERM-like protein
-1.92277		ILMN_3136523	Gm7210	predicted gene 7210
-1.92203		ILMN_3012227	Nfatc2	nuclear factor of activated T cells, cytoplasmic, calcineurin dependent 2
-1.92126		ILMN_2770759	Cdk2	cyclin-dependent kinase 2
-1.92086		ILMN_2689307	Sptbn1	spectrin beta, non-erythrocytic 1
-1.92054		ILMN_2607873	Irak1bp1	interleukin-1 receptor-associated kinase 1 binding protein 1
-1.91902		ILMN_2884217	Olfr750	olfactory receptor 750
-1.91887		ILMN_2630163	Serpinb3b	serine (or cysteine) peptidase inhibitor, clade B (ovalbumin), member 3B
-1.91767		ILMN_2949877	Eva1c	eva-1 homolog C
-1.91724		ILMN_2635342	Itga4	integrin alpha 4
-1.91652		ILMN_2526208	Hecw2	HECT, C2 and WW domain containing E3 ubiquitin protein ligase 2
-1.91651		ILMN_2762019	E330034G19Rik	RIKEN cDNA E330034G19 gene
-1.91595		ILMN_2705294	St8sia2	ST8 alpha-N-acetyl-neuraminide alpha-2,8-sialyltransferase 2
-1.91579		ILMN_3115149	Spire1	spire homolog 1
-1.91563		ILMN_2703302	2810004N23Rik	RIKEN cDNA 2810004N23 gene
-1.91533		ILMN_2428963	Xpnpep1	X-prolyl aminopeptidase 1, soluble
-1.91364		ILMN_2602032	Olfr808	olfactory receptor 808
-1.91321		ILMN_3122961	Gbp2b	guanylate binding protein 2b
-1.91124		ILMN_2921248	Uts2	urotensin 2
-1.91104		ILMN_2592571	Dnajc28	DnaJ (Hsp40) homolog, subfamily C, member 28
-1.91073		ILMN_2653725	Gm136	predicted gene 136
-1.91013		ILMN_2650998	Erf	Ets2 repressor factor
-1.90947		ILMN_2676253	Fam134c	family with sequence similarity 134, member C
-1.90893		ILMN_2870672	Fbln1	fibulin 1
-1.90881		ILMN_2588362	Cdca8	cell division cycle associated 8
-1.90745		ILMN_2760494	Hif3a	hypoxia inducible factor 3, alpha subunit
-1.90666		ILMN_3163340	Rbm45	RNA binding motif protein 45
-1.90644		ILMN_1241813	Adm2	adrenomedullin 2
-1.90638		ILMN_3067548	Bcorl1	BCL6 co-repressor-like 1
-1.90574		ILMN_2602195	Marc2	mitochondrial amidoxime reducing component 2
-1.90556		ILMN_2866742	Tmem92	transmembrane protein 92
-1.90512		ILMN_1246766	Mageb3	melanoma antigen, family B, 3
-1.90458		ILMN_2685856	Myo15	myosin XV
-1.90452		ILMN_2693476	Cstf2t	cleavage stimulation factor, 3' pre-RNA subunit 2, tau
-1.90402		ILMN_2847004	Adcy4	adenylate cyclase 4
-1.90362		ILMN_2936199	3632413A11Rik	RIKEN cDNA 3632413A11 gene
-1.90255		ILMN_1255322	Pnoc	prepronociceptin
-1.90226		ILMN_2716558	C530047H08Rik	RIKEN cDNA C530047H08 gene
-1.90225		ILMN_1213014	Umps	uridine monophosphate synthetase
-1.90163		ILMN_3160297	Olfr1418	olfactory receptor 1418
-1.90087		ILMN_2647476	Lrrc40	leucine rich repeat containing 40
-1.90076		ILMN_1248181	Zbtb7a	zinc finger and BTB domain containing 7a
-1.90009		ILMN_1222104	Calr	calreticulin
-1.89999		ILMN_3139875	Acot1	acyl-CoA thioesterase 1
-1.89975		ILMN_2913930	Dnal1	dynein, axonemal, light chain 1
-1.89789		ILMN_1213915	Tnpo1	transportin 1
-1.8976		ILMN_2478626	Fam78b	family with sequence similarity 78, member B
-1.89706		ILMN_1237612	Cabp5	calcium binding protein 5
-1.89703		ILMN_1251415	Asb7	ankyrin repeat and SOCS box-containing 7
-1.89683		ILMN_2638708	Ccdc171	coiled-coil domain containing 171
-1.89658		ILMN_2759015	4933427D06Rik	RIKEN cDNA 4933427D06 gene
-1.89658		ILMN_2696488	E4f1	E4F transcription factor 1
-1.89631		ILMN_2623712	Terf2	telomeric repeat binding factor 2
-1.89467		ILMN_2680827	Il7r	interleukin 7 receptor
-1.8944		ILMN_2623799	Gbgt1	globoside alpha-1,3-N-acetylgalactosaminyltransferase 1
-1.89424		ILMN_2813830	Nt5e	5' nucleotidase, ecto
-1.89406		ILMN_3140788	Gm4900	predicted gene 4900
-1.89342		ILMN_2719569	Rbm41	RNA binding motif protein 41
-1.89309		ILMN_2738803	A730027B03Rik	A730027B03Rik
-1.89284		ILMN_1226369	Gtse1	G two S phase expressed protein 1
-1.89228		ILMN_2658592	5830411N06Rik	RIKEN cDNA 5830411N06 gene
-1.89215		ILMN_2733146	Prdx6-rs1	peroxiredoxin 6, related sequence 1
-1.89163		ILMN_2715150	Gm4353	predicted gene 4353
-1.89151		ILMN_2436489	Vapb	vesicle-associated membrane protein, associated protein B and C
-1.88982		ILMN_2719702	Rasl10a	RAS-like, family 10, member A
-1.88894		ILMN_2743093	Ccdc69	coiled-coil domain containing 69
-1.88852		ILMN_2654787	Ash1l	ash1 (absent, small, or homeotic)-like
-1.88825		ILMN_2962747	Fzr1	fizzy/cell division cycle 20 related 1
-1.8878		ILMN_1231651	DL248808	DL248808
-1.88719		ILMN_2834687	Stap2	signal transducing adaptor family member 2
-1.88684		ILMN_2940713	Rap1gap2	RAP1 GTPase activating protein 2
-1.88661		ILMN_2610719	Cisd2	CDGSH iron sulfur domain 2
-1.88616		ILMN_2942628	Rnf182	ring finger protein 182
-1.88574		ILMN_2611931	Surf2	surfeit gene 2
-1.8853		ILMN_3127381	Zfp35	zinc finger protein 35
-1.88469		ILMN_2713969	B9d1	B9 protein domain 1
-1.8846		ILMN_2755900	Gm6532	predicted pseudogene 6532
-1.88431		ILMN_2774315	Col13a1	collagen, type XIII, alpha 1
-1.88417		ILMN_2726139	Olfr870	olfactory receptor 870
-1.88392		ILMN_2727239	Pcdh10	protocadherin 10
-1.88381		ILMN_2684268	Mgat4b	mannoside acetylglucosaminyltransferase 4, isoenzyme B
-1.88301		ILMN_2930554	Olfr917	olfactory receptor 917
-1.88297		ILMN_2698564	Khk	ketohexokinase
-1.88267		ILMN_2606072	Agfg1	ArfGAP with FG repeats 1
-1.88243		ILMN_2652385	Baz2a	bromodomain adjacent to zinc finger domain, 2A
-1.88243		ILMN_1245376	Slfnl1	schlafen like 1
-1.88224		ILMN_1217302	Smarcc1	SWI/SNF related, matrix associated, actin dependent regulator of chromatin, subfamily c, member 1
-1.88184		ILMN_1250569	Rapgefl1	Rap guanine nucleotide exchange factor (GEF)-like 1
-1.88145		ILMN_2734616	Rfx6	regulatory factor X, 6
-1.88087		ILMN_2660541	Dpy19l3	dpy-19-like 3
-1.88081		ILMN_1251816	Olfr1274	olfactory receptor 1274
-1.88062		ILMN_1239422	Atad2	ATPase family, AAA domain containing 2
-1.87969		ILMN_1226959	Adamts3	a disintegrin-like and metallopeptidase with thrombospondin type 1 motif, 3
-1.87825		ILMN_2711312	1110051M20Rik	RIKEN cDNA 1110051M20 gene
-1.87717		ILMN_1224923	Gba	glucosidase, beta, acid
-1.87713		ILMN_2842554	Olfr564	olfactory receptor 564
-1.87709		ILMN_2648709	Pard3	par-3 (partitioning defective 3) homolog
-1.87704		ILMN_3001313	Trpc3	transient receptor potential cation channel, subfamily C, member 3
-1.87696		ILMN_3152137	Tom1l2	target of myb1-like 2
-1.87605		ILMN_3151631	Usp38	ubiquitin specific peptidase 38
-1.87566		ILMN_2649101	Ncf2	neutrophil cytosolic factor 2
-1.87495		ILMN_1229131	Wfdc3	WAP four-disulfide core domain 3
-1.87458		ILMN_1230529	Crispld1	cysteine-rich secretory protein LCCL domain containing 1
-1.87411		ILMN_1252222	Hectd2	HECT domain containing 2
-1.87362		ILMN_2492671	Tnxb	tenascin XB
-1.87302		ILMN_2607075	Olfr692	olfactory receptor 692
-1.87231		ILMN_2758642	Fam175a	family with sequence similarity 175, member A
-1.87207		ILMN_2613997	Fgf6	fibroblast growth factor 6
-1.87007		ILMN_2631894	Pafah2	platelet-activating factor acetylhydrolase 2
-1.86964		ILMN_2713332	Dnajc12	DnaJ (Hsp40) homolog, subfamily C, member 12
-1.86907		ILMN_3046362	Traf5	TNF receptor-associated factor 5
-1.86866		ILMN_1243722	Lzts3	leucine zipper, putative tumor suppressor family member 3
-1.86813		ILMN_1227401	Baz1a	bromodomain adjacent to zinc finger domain 1A
-1.86805		ILMN_2627081	Dkkl1	dickkopf-like 1
-1.86793		ILMN_2617228	Aurka	aurora kinase A
-1.86777		ILMN_1216178	Lmbr1	limb region 1
-1.86773		ILMN_2780519	St7l	suppression of tumorigenicity 7-like
-1.86683		ILMN_1227939	Ptprn2	protein tyrosine phosphatase, receptor type, N polypeptide 2
-1.86647		ILMN_2511684	Tlx1	T cell leukemia, homeobox 1
-1.86643		ILMN_2713835	Nos3	nitric oxide synthase 3, endothelial cell
-1.86635		ILMN_2728431	Cdc42ep4	CDC42 effector protein 4
-1.86411		ILMN_2783833	Odf3l2	outer dense fiber of sperm tails 3-like 2
-1.86273		ILMN_1229061	Plekhg1	pleckstrin homology domain containing, family G (with RhoGef domain) member 1
-1.86252		ILMN_2647594	Igf1	insulin-like growth factor 1
-1.86193		ILMN_1216962	Klk1b8	kallikrein 1-related peptidase b8
-1.86179		ILMN_1245469	Rabggta	Rab geranylgeranyl transferase, a subunit
-1.86172		ILMN_2671661	Aanat	arylalkylamine N-acetyltransferase
-1.86112		ILMN_2486573	Vegfc	vascular endothelial growth factor C
-1.8606		ILMN_2776876	Rprd1a	regulation of nuclear pre-mRNA domain containing 1A
-1.86029		ILMN_2612044	Haus4	HAUS augmin-like complex, subunit 4
-1.86019		ILMN_3072377	Mpz	myelin protein zero
-1.86018		ILMN_2624761	Olfr631	olfactory receptor 631
-1.85972		ILMN_2609191	Acpl2	acid phosphatase-like 2
-1.85913		ILMN_2760183	Ppef2	protein phosphatase, EF hand calcium-binding domain 2
-1.85822		ILMN_3160906	Olfr735	olfactory receptor 735
-1.85802		ILMN_2793638	H2-T3	histocompatibility 2, T region locus 3
-1.85734		ILMN_2670240	Crybb2	crystallin, beta B2
-1.85686		ILMN_2640642	Rb1cc1	RB1-inducible coiled-coil 1
-1.85607		ILMN_2755666	Apbb1ip	amyloid beta precursor protein-binding, family B, member 1 interacting protein
-1.85463		ILMN_2690249	Fam65b	family with sequence similarity 65, member B
-1.85438		ILMN_2750971	Ifna9	interferon alpha 9
-1.85367		ILMN_1257246	Mug2	murinoglobulin 2
-1.85363		ILMN_2650511	Lcor	ligand dependent nuclear receptor corepressor
-1.85342		ILMN_3105727	Kcnq4	potassium voltage-gated channel, subfamily Q, member 4
-1.85326		ILMN_2652077	Pex26	peroxisomal biogenesis factor 26
-1.85263		ILMN_2589651	Anpep	alanyl (membrane) aminopeptidase
-1.8522		ILMN_2927044	Dydc2	DPY30 domain containing 2
-1.85208		ILMN_2941052	Rgmb	RGM domain family, member B
-1.85201		ILMN_2598946	Bai2	brain-specific angiogenesis inhibitor 2
-1.852		ILMN_3161272	Olfr1419	olfactory receptor 1419
-1.85193		ILMN_2797374	Fbxl5	F-box and leucine-rich repeat protein 5
-1.85151		ILMN_3160331	Wfdc13	WAP four-disulfide core domain 13
-1.85108		ILMN_2659388	Folr4	folate receptor 4 (delta)
-1.85021		ILMN_1228752	Isyna1	myo-inositol 1-phosphate synthase A1
-1.85015		ILMN_2628178	Gm8000	predicted gene 8000
-1.84988		ILMN_2650180	Prss41	protease, serine, 41
-1.84838		ILMN_1225334	Kcnk7	potassium channel, subfamily K, member 7
-1.84823		ILMN_1218769	Slc2a5	solute carrier family 2 (facilitated glucose transporter), member 5
-1.84793		ILMN_1243128	Apoh	apolipoprotein H
-1.84717		ILMN_1258323	Slco1a4	solute carrier organic anion transporter family, member 1a4
-1.84593		ILMN_2879293	Klk1b9	kallikrein 1-related peptidase b9
-1.84553		ILMN_1240566	Cep170	centrosomal protein 170
-1.84487		ILMN_2759398	Adam22	a disintegrin and metallopeptidase domain 22
-1.8443		ILMN_1241831	Il1rl2	interleukin 1 receptor-like 2
-1.84408		ILMN_2961747	Cdk1	cyclin-dependent kinase 1
-1.84396		ILMN_1250973	Olfr1330	olfactory receptor 1330
-1.84361		ILMN_2676406	Pck2	phosphoenolpyruvate carboxykinase 2
-1.84328		ILMN_2662428	Ilk	integrin linked kinase
-1.84322		ILMN_2452957	Vmn1r80	vomeronasal 1 receptor 80
-1.8431		ILMN_1215878	Lce1l	late cornified envelope 1L
-1.84282		ILMN_2657994	Cdk17	cyclin-dependent kinase 17
-1.84275		ILMN_2920541	Tbc1d9	TBC1 domain family, member 9
-1.84224		ILMN_1220893	Zfp281	zinc finger protein 281
-1.84216		ILMN_1227933	Shbg	sex hormone binding globulin
-1.84192		ILMN_1233577	Rps6ka5	ribosomal protein S6 kinase, polypeptide 5
-1.84191		ILMN_1236702	Gp49a	glycoprotein 49 A
-1.84103		ILMN_1228822	Cep41	centrosomal protein 41
-1.84008		ILMN_2672850	Elmo1	engulfment and cell motility 1
-1.83987		ILMN_3090545	Dppa5a	developmental pluripotency associated 5A
-1.83828		ILMN_2948987	Rchy1	ring finger and CHY zinc finger domain containing 1
-1.8374		ILMN_1213817	Mup3	major urinary protein 3
-1.83725		ILMN_1222978	Arhgap31	Rho GTPase activating protein 31
-1.83659		ILMN_1240287	Sntn	sentan, cilia apical structure protein
-1.83616		ILMN_2738522	Gfra4	glial cell line derived neurotrophic factor family receptor alpha 4
-1.83585		ILMN_2696017	Itgam	integrin alpha M
-1.83566		ILMN_2691664	4930430F08Rik	RIKEN cDNA 4930430F08 gene
-1.8356		ILMN_2648153	Krtap9-1	keratin associated protein 9-1
-1.8353		ILMN_2633091	Srd5a2	steroid 5 alpha-reductase 2
-1.83478		ILMN_3161942	Olfr1275	olfactory receptor 1275
-1.8341		ILMN_3132361	Ncoa4	nuclear receptor coactivator 4
-1.83358		ILMN_2670150	Oas2	2'-5' oligoadenylate synthetase 2
-1.83326		ILMN_1253485	Qk	quaking
-1.83305		ILMN_2791018	Olfr1097	olfactory receptor 1097
-1.83291		ILMN_1226152	Alkbh4	alkB, alkylation repair homolog 4
-1.83189		ILMN_2958067	Sertm1	serine rich and transmembrane domain containing 1
-1.83151		ILMN_1229628	Olfr157	olfactory receptor 157
-1.83039		ILMN_1226615	Osgepl1	O-sialoglycoprotein endopeptidase-like 1
-1.83001		ILMN_2761691	Kir3dl1	killer cell immunoglobulin-like receptor, three domains, long cytoplasmic tail, 1
-1.82992		ILMN_2704557	Serpinb9	serine (or cysteine) peptidase inhibitor, clade B, member 9
-1.82984		ILMN_2754746	Ankrd53	ankyrin repeat domain 53
-1.82851		ILMN_1249682	Gm3203	predicted gene 3203
-1.82812		ILMN_2700685	Olfr12	olfactory receptor 12
-1.82785		ILMN_2722413	Mastl	microtubule associated serine/threonine kinase-like
-1.82753		ILMN_1217703	Col11a1	collagen, type XI, alpha 1
-1.82619		ILMN_2715311	Dnah1	dynein, axonemal, heavy chain 1
-1.82549		ILMN_2666347	Vezt	vezatin, adherens junctions transmembrane protein
-1.82538		ILMN_1230736	Olfr1279	olfactory receptor 1279
-1.8253		ILMN_2603159	Olfr45	olfactory receptor 45
-1.82327		ILMN_1242272	Cbln3	cerebellin 3 precursor protein
-1.8232		ILMN_2627705	Olfr1260	olfactory receptor 1260
-1.82288		ILMN_2853800	Sall1	sal-like 1
-1.82259		ILMN_2793806	Mug2	murinoglobulin 2
-1.82197		ILMN_2991761	Olfr1241	olfactory receptor 1241
-1.82158		ILMN_1217506	Dpf1	D4, zinc and double PHD fingers family 1
-1.82097		ILMN_3007059	Ssr1	signal sequence receptor, alpha
-1.82035		ILMN_2622856	Apol9a	apolipoprotein L 9a
-1.82034		ILMN_2634216	Reep6	receptor accessory protein 6
-1.8195		ILMN_2655694	Med9	mediator of RNA polymerase II transcription, subunit 9 homolog
-1.81843		ILMN_2653205	Gp1bb	glycoprotein Ib, beta polypeptide
-1.8177		ILMN_2596459	Nipsnap3b	nipsnap homolog 3B
-1.81703		ILMN_3105984	Omt2b	oocyte maturation, beta
-1.81647		ILMN_2720341	Dach1	dachshund 1
-1.81647		ILMN_2453086	Txnrd3	thioredoxin reductase 3
-1.81646		ILMN_3029489	Gm129	predicted gene 129
-1.81606		ILMN_2634091	4932411N23Rik	RIKEN cDNA 4932411N23 gene
-1.8138		ILMN_2825118	E330034G19Rik	RIKEN cDNA E330034G19 gene
-1.81315		ILMN_1219709	Atrx	alpha thalassemia/mental retardation syndrome X-linked homolog
-1.81298		ILMN_2992339	Vmn2r-ps159	vomeronasal 2, receptor, pseudogene 159
-1.81246		ILMN_2673868	Qsox2	quiescin Q6 sulfhydryl oxidase 2
-1.81196		ILMN_2458586	Vmn1r236	vomeronasal 1 receptor 236
-1.81147		ILMN_2604501	Clec1a	C-type lectin domain family 1, member a
-1.81056		ILMN_2726705	Srprb	signal recognition particle receptor, B subunit
-1.81052		ILMN_2687727	Mesp1	mesoderm posterior 1
-1.81038		ILMN_1249046	Cmtm8	CKLF-like MARVEL transmembrane domain containing 8
-1.81027		ILMN_2699921	Lactb2	lactamase, beta 2
-1.80952		ILMN_3045984	Clec5a	C-type lectin domain family 5, member a
-1.80885		ILMN_2593694	Lrtm1	leucine-rich repeats and transmembrane domains 1
-1.80881		ILMN_2739740	Krt84	keratin 84
-1.80838		ILMN_1245338	Hip1	huntingtin interacting protein 1
-1.80796		ILMN_3023656	Tyw1	tRNA-yW synthesizing protein 1 homolog
-1.80794		ILMN_1245031	Pak1ip1	PAK1 interacting protein 1
-1.8077		ILMN_1257893	4921511C20Rik	RIKEN cDNA 4921511C20 gene
-1.80752		ILMN_2726261	Elmo1	engulfment and cell motility 1
-1.80731		ILMN_1228817	Gm11545	predicted gene 11545
-1.80717		ILMN_2675623	Mrfap1	Morf4 family associated protein 1
-1.80694		ILMN_2725845	Kcnj15	potassium inwardly-rectifying channel, subfamily J, member 15
-1.80663		ILMN_2921383	Serpina6	serine (or cysteine) peptidase inhibitor, clade A, member 6
-1.80657		ILMN_1246336	Oxct2a	3-oxoacid CoA transferase 2A
-1.80624		ILMN_1257875	Gm4736	Gm4736
-1.80487		ILMN_2756716	Nup160	nucleoporin 160
-1.80461		ILMN_2911183	Olfr767	olfactory receptor 767
-1.80391		ILMN_2728290	Dr1	down-regulator of transcription 1
-1.80334		ILMN_2668927	Apod	apolipoprotein D
-1.80334		ILMN_2680992	Olfr814	olfactory receptor 814
-1.80255		ILMN_2508080	Wnt3	wingless-related MMTV integration site 3
-1.80245		ILMN_1247547	Cplx4	complexin 4
-1.80188		ILMN_2675740	Mars2	methionine-tRNA synthetase 2
-1.80179		ILMN_2614067	DL251826	DL251826
-1.80142		ILMN_2675199	Ntrk3	neurotrophic tyrosine kinase, receptor, type 3
-1.80132		ILMN_2673077	Aga	aspartylglucosaminidase
-1.80118		ILMN_1252914	Olfr297	olfactory receptor 297
-1.80092		ILMN_2645490	Ska2	spindle and kinetochore associated complex subunit 2
-1.80045		ILMN_3146196	Akap1	A kinase anchor protein 1
-1.80021		ILMN_1256912	Sstr4	somatostatin receptor 4
-1.80011		ILMN_2856646	Ap4m1	adaptor-related protein complex AP-4, mu 1
-1.7995		ILMN_1257880	Itga7	integrin alpha 7
-1.79949		ILMN_2950721	Smim15	small integral membrane protein 15
-1.79935		ILMN_1224487	Ddx26b	DEAD/H (Asp-Glu-Ala-Asp/His) box polypeptide 26B
-1.79898		ILMN_1257546	4930599N23Rik	RIKEN cDNA 4930599N23 gene
-1.79837		ILMN_2657210	Hey2	hairy/enhancer-of-split related with YRPW motif 2
-1.79828		ILMN_2630495	Edil3	EGF-like repeats and discoidin I-like domains 3
-1.79792		ILMN_2710419	Plec	plectin
-1.79755		ILMN_2956881	Ppp2r5d	protein phosphatase 2, regulatory subunit B (B56), delta isoform
-1.79702		ILMN_2774563	Mug4	murinoglobulin 4
-1.79656		ILMN_2742695	Clca6	chloride channel calcium activated 6
-1.79556		ILMN_2648967	Arrdc4	arrestin domain containing 4
-1.79548		ILMN_2704141	Dok1	docking protein 1
-1.79518		ILMN_2533336	Ces1a	carboxylesterase 1A
-1.79506		ILMN_2700460	Odf2l	outer dense fiber of sperm tails 2-like
-1.79501		ILMN_2801427	Cmtm8	CKLF-like MARVEL transmembrane domain containing 8
-1.79487		ILMN_3150233	Abca3	ATP-binding cassette, sub-family A, member 3
-1.79449		ILMN_2755578	Nnat	neuronatin
-1.79446		ILMN_2695526	Tmed4	transmembrane emp24 protein transport domain containing 4
-1.79412		ILMN_2731113	Evx1	even skipped homeotic gene 1 homolog
-1.7938		ILMN_2692207	Cbx2	chromobox 2
-1.79364		ILMN_2985079	Dleu7	deleted in lymphocytic leukemia, 7
-1.79338		ILMN_3140659	Wfdc6b	WAP four-disulfide core domain 6B
-1.7928		ILMN_3079645	Prkcz	protein kinase C, zeta
-1.79261		ILMN_2609212	Olfr62	olfactory receptor 62
-1.79254		ILMN_1224023	Eps8l3	EPS8-like 3
-1.79101		ILMN_1250928	Zfhx3	zinc finger homeobox 3
-1.7907		ILMN_1217704	Slc16a14	solute carrier family 16 (monocarboxylic acid transporters), member 14
-1.79056		ILMN_1241378	Mmp8	matrix metallopeptidase 8
-1.79035		ILMN_3140394	Olfr432	olfactory receptor 432
-1.79011		ILMN_2425003	Tyrp1	tyrosinase-related protein 1
-1.79005		ILMN_2641863	Gbp9	guanylate-binding protein 9
-1.78984		ILMN_2957665	Mus81	MUS81 endonuclease homolog
-1.78948		ILMN_2881054	Izumo1	izumo sperm-egg fusion 1
-1.78915		ILMN_1217123	Ikzf2	IKAROS family zinc finger 2
-1.78903		ILMN_2706930	Tbx22	T-box 22
-1.78877		ILMN_1219722	Olfr1274	olfactory receptor 1274
-1.78874		ILMN_2710811	Gckr	glucokinase regulatory protein
-1.78855		ILMN_1222284	1600015I10Rik	RIKEN cDNA 1600015I10 gene
-1.78849		ILMN_2626318	Elf2	E74-like factor 2
-1.78768		ILMN_3161761	Olfr1352	olfactory receptor 1352
-1.78757		ILMN_1241383	Scrn1	secernin 1
-1.78756		ILMN_2990335	Olfr344	olfactory receptor 344
-1.78747		ILMN_2708527	Dph6	diphthamine biosynthesis 6
-1.78726		ILMN_2633215	Lpin3	lipin 3
-1.78662		ILMN_3008748	Smad6	SMAD family member 6
-1.78661		ILMN_2912805	Olfr1167	olfactory receptor 1167
-1.78634		ILMN_2963017	8030462N17Rik	RIKEN cDNA 8030462N17 gene
-1.78616		ILMN_2747135	Gpr30	G protein-coupled receptor 30
-1.78544		ILMN_2819736	Unc5d	unc-5 homolog D
-1.78531		ILMN_2665209	Gykl1	glycerol kinase-like 1
-1.785		ILMN_2741828	Doc2a	double C2, alpha
-1.78455		ILMN_1247855	Nepn	nephrocan
-1.78243		ILMN_1250802	Ddx4	DEAD (Asp-Glu-Ala-Asp) box polypeptide 4
-1.7817		ILMN_2736826	Slbp	stem-loop binding protein
-1.78165		ILMN_3051348	Speer4a	spermatogenesis associated glutamate (E)-rich protein 4a
-1.78095		ILMN_2847061	Slc27a5	solute carrier family 27 (fatty acid transporter), member 5
-1.78092		ILMN_2793522	Tnfrsf19	tumor necrosis factor receptor superfamily, member 19
-1.78011		ILMN_2702171	Abcc5	ATP-binding cassette, sub-family C, member 5
-1.77988		ILMN_2921497	B020004J07Rik	RIKEN cDNA B020004J07 gene
-1.77969		ILMN_3132549	Tdrd1	tudor domain containing 1
-1.77948		ILMN_2732851	Gucy2e	guanylate cyclase 2e
-1.77903		ILMN_2774802	Golt1b	golgi transport 1 homolog B
-1.7788		ILMN_1227610	Rcan3	regulator of calcineurin 3
-1.77798		ILMN_2732601	Arsg	arylsulfatase G
-1.7779		ILMN_2712631	Plekhh2	pleckstrin homology domain containing, family H (with MyTH4 domain) member 2
-1.77723		ILMN_2600190	Gjb4	gap junction protein, beta 4
-1.77561		ILMN_2713638	Bcmo1	beta-carotene 15,15'-monooxygenase
-1.77542		ILMN_2846865	Actb	actin, beta
-1.77541		ILMN_2456957	Wnt7b	wingless-related MMTV integration site 7B
-1.77502		ILMN_2443330	Ttr	transthyretin
-1.77472		ILMN_3073563	Nckap5l	NCK-associated protein 5-like
-1.77422		ILMN_2451346	Scn3b	sodium channel, voltage-gated, type III, beta
-1.77384		ILMN_2643057	Trappc6a	trafficking protein particle complex 6A
-1.77357		ILMN_2674731	Casp9	caspase 9
-1.77178		ILMN_1244618	Dlk1	delta-like 1 homolog
-1.77088		ILMN_2601507	Bpnt1	bisphosphate 3'-nucleotidase 1
-1.7707		ILMN_2689274	Dync1h1	dynein cytoplasmic 1 heavy chain 1
-1.77058		ILMN_1242115	Igfl3	IGF-like family member 3
-1.77008		ILMN_1260029	Gnat1	guanine nucleotide binding protein, alpha transducing 1
-1.76998		ILMN_3138732	Nrap	nebulin-related anchoring protein
-1.76971		ILMN_2854265	Olfr519	olfactory receptor 519
-1.76965		ILMN_2649484	Nlrp4b	NLR family, pyrin domain containing 4B
-1.76956		ILMN_2754054	9130401M01Rik	RIKEN cDNA 9130401M01 gene
-1.76896		ILMN_2655804	Zfp790	zinc finger protein 790
-1.76895		ILMN_1235014	Mrgprb4	MAS-related GPR, member B4
-1.76886		ILMN_1249179	Olfr937	olfactory receptor 937
-1.76833		ILMN_2490127	Ttl	tubulin tyrosine ligase
-1.76833		ILMN_1254663	Cadm3	cell adhesion molecule 3
-1.76717		ILMN_1227295	BC005537	cDNA sequence BC005537
-1.76705		ILMN_3003335	Gcc2	GRIP and coiled-coil domain containing 2
-1.76649		ILMN_2617858	Ovol1	OVO homolog-like 1
-1.76593		ILMN_2994166	Gm5595	predicted gene 5595
-1.76591		ILMN_2977167	Prrt1	proline-rich transmembrane protein 1
-1.76585		ILMN_2608526	Tinag	tubulointerstitial nephritis antigen
-1.76574		ILMN_1241487	Bdkrb2	bradykinin receptor, beta 2
-1.76568		ILMN_1244322	Il23r	interleukin 23 receptor
-1.7656		ILMN_2698719	Bysl	bystin-like
-1.76545		ILMN_3161785	Gm5607	predicted gene 5607
-1.76507		ILMN_2657986	Fbxw4	F-box and WD-40 domain protein 4
-1.76488		ILMN_2758099	Olfr1312	olfactory receptor 1312
-1.76458		ILMN_2997379	Mterfd3	MTERF domain containing 3
-1.76449		ILMN_1245272	Insig1	insulin induced gene 1
-1.76389		ILMN_2911551	Gucy2c	guanylate cyclase 2c
-1.76388		ILMN_2729607	Scnn1a	sodium channel, nonvoltage-gated 1 alpha
-1.76356		ILMN_2522236	Tyr	tyrosinase
-1.76284		ILMN_2715114	Crisp2	cysteine-rich secretory protein 2
-1.76237		ILMN_1232458	C1qtnf2	C1q and tumor necrosis factor related protein 2
-1.76189		ILMN_1259379	Pdzd11	PDZ domain containing 11
-1.76116		ILMN_2660829	4632434I11Rik	RIKEN cDNA 4632434I11 gene
-1.76089		ILMN_1226173	Gm6159	predicted gene 6159
-1.76084		ILMN_2729817	Fev	FEV (ETS oncogene family)
-1.76074		ILMN_1246596	Il20ra	interleukin 20 receptor, alpha
-1.76069		ILMN_2981643	Ubr3	ubiquitin protein ligase E3 component n-recognin 3
-1.76051		ILMN_1258450	Setd7	SET domain containing (lysine methyltransferase) 7
-1.76044		ILMN_1257106	Lipc	lipase, hepatic
-1.76019		ILMN_2470407	Zfp296	zinc finger protein 296
-1.76013		ILMN_2607229	Tas2r121	taste receptor, type 2, member 121
-1.76003		ILMN_2451578	Trmu	tRNA 5-methylaminomethyl-2-thiouridylate methyltransferase
-1.75959		ILMN_2598271	Asb17	ankyrin repeat and SOCS box-containing 17
-1.75954		ILMN_2593944	4922502D21Rik	RIKEN cDNA 4922502D21 gene
-1.75943		ILMN_2486186	Tnfrsf1b	tumor necrosis factor receptor superfamily, member 1b
-1.75912		ILMN_1220012	Vmn1r81	vomeronasal 1 receptor 81
-1.7591		ILMN_3160503	Olfr1465	olfactory receptor 1465
-1.75877		ILMN_2639818	Acan	aggrecan
-1.75753		ILMN_2766037	Dio2	deiodinase, iodothyronine, type II
-1.75744		ILMN_2600407	Olfr414	olfactory receptor 414
-1.75735		ILMN_3043587	Gm4322	predicted gene 4322
-1.75722		ILMN_2749695	Enox1	ecto-NOX disulfide-thiol exchanger 1
-1.75718		ILMN_1224495	Rps6ka6	ribosomal protein S6 kinase polypeptide 6
-1.75714		ILMN_2734212	Cd1d1	CD1d1 antigen
-1.75693		ILMN_2642444	Lrrc4b	leucine rich repeat containing 4B
-1.75686		ILMN_1238094	Tfdp2	transcription factor Dp 2
-1.75678		ILMN_2652527	Ctnnd2	catenin, delta 2
-1.75676		ILMN_2781520	D330045A20Rik	RIKEN cDNA D330045A20 gene
-1.75648		ILMN_1231181	Snx9	sorting nexin 9
-1.75607		ILMN_1251608	Gm2636	Gm2636
-1.75558		ILMN_2744336	Tcl1b5	T cell leukemia/lymphoma 1B, 5
-1.75475		ILMN_2669486	Oxt	oxytocin
-1.75474		ILMN_2622891	2210016L21Rik	RIKEN cDNA 2210016L21 gene
-1.75391		ILMN_1230030	D11Wsu47e	DNA segment, Chr 11, Wayne State University 47, expressed
-1.75385		ILMN_3143833	Kif5a	kinesin family member 5A
-1.75383		ILMN_1241035	Mmadhc	methylmalonic aciduria (cobalamin deficiency) cblD type, with homocystinuria
-1.75344		ILMN_2856166	Klhdc4	kelch domain containing 4
-1.75286		ILMN_2979672	A430089I19Rik	RIKEN cDNA A430089I19 gene
-1.75242		ILMN_2920173	Mixl1	Mix1 homeobox-like 1
-1.75218		ILMN_1236420	Gpnmb	glycoprotein nmb
-1.75197		ILMN_2647856	D330045A20Rik	RIKEN cDNA D330045A20 gene
-1.75143		ILMN_2589502	Ccser2	coiled-coil serine rich 2
-1.75137		ILMN_1235672	Elmo1	engulfment and cell motility 1
-1.75129		ILMN_2846636	Olfr248	olfactory receptor 248
-1.75078		ILMN_2616509	Arnt2	aryl hydrocarbon receptor nuclear translocator 2
-1.75065		ILMN_1218723	Gm14599	predicted gene 14599
-1.75028		ILMN_1239151	Fgf2	fibroblast growth factor 2
-1.74991		ILMN_2478960	Mzf1	myeloid zinc finger 1
-1.74951		ILMN_2664579	Ncdn	neurochondrin
-1.74927		ILMN_2655888	Leng8	leukocyte receptor cluster (LRC) member 8
-1.74892		ILMN_2768787	Casd1	CAS1 domain containing 1
-1.74887		ILMN_2765224	Bcat2	branched chain aminotransferase 2, mitochondrial
-1.74847		ILMN_2612886	Olfr1283	olfactory receptor 1283
-1.74832		ILMN_1238551	Zfp110	zinc finger protein 110
-1.74723		ILMN_2736539	Cyp2c55	cytochrome P450, family 2, subfamily c, polypeptide 55
-1.74716		ILMN_2772103	Smad9	SMAD family member 9
-1.74698		ILMN_2725991	Nedd4	neural precursor cell expressed, developmentally down-regulated 4
-1.74659		ILMN_2747141	Runx3	runt related transcription factor 3
-1.74614		ILMN_2607675	Rmcs2	response to metastatic cancers 2
-1.74594		ILMN_2883326	Lilra6	leukocyte immunoglobulin-like receptor, subfamily A (with TM domain), member 6
-1.74582		ILMN_2760937	Cby1	chibby homolog 1
-1.74575		ILMN_2693094	Lrch4	leucine-rich repeats and calponin homology (CH) domain containing 4
-1.74568		ILMN_3000343	Olfr140	olfactory receptor 140
-1.74553		ILMN_1214859	Zfp940	zinc finger protein 940
-1.74535		ILMN_2758840	Cpa1	carboxypeptidase A1, pancreatic
-1.7452		ILMN_1224380	Gosr2	golgi SNAP receptor complex member 2
-1.74514		ILMN_2662468	C87499	expressed sequence C87499
-1.74513		ILMN_2662545	Pomt1	protein-O-mannosyltransferase 1
-1.74509		ILMN_2694022	Zfp599	zinc finger protein 599
-1.74458		ILMN_2853983	Dpf3	D4, zinc and double PHD fingers, family 3
-1.74417		ILMN_2719924	2510039O18Rik	RIKEN cDNA 2510039O18 gene
-1.74364		ILMN_2961282	Slitrk1	SLIT and NTRK-like family, member 1
-1.74289		ILMN_2935985	S1pr3	sphingosine-1-phosphate receptor 3
-1.74283		ILMN_2712332	Rars2	arginyl-tRNA synthetase 2, mitochondrial
-1.74279		ILMN_2635718	Tspo2	translocator protein 2
-1.74239		ILMN_2765389	Fbxo8	F-box protein 8
-1.74201		ILMN_2602921	Zfp91	zinc finger protein 91
-1.74165		ILMN_1234223	Pld4	phospholipase D family, member 4
-1.74139		ILMN_1236058	Psors1c2	psoriasis susceptibility 1 candidate 2
-1.74113		ILMN_2759227	Bhlhe41	basic helix-loop-helix family, member e41
-1.74112		ILMN_2990485	Zfp791	zinc finger protein 791
-1.74095		ILMN_1246917	Abcc12	ATP-binding cassette, sub-family C (CFTR/MRP), member 12
-1.74049		ILMN_1229407	Hrk	harakiri, BCL2 interacting protein (contains only BH3 domain)
-1.74043		ILMN_2495299	Zdhhc1	zinc finger, DHHC domain containing 1
-1.74042		ILMN_2710382	Grin2d	glutamate receptor, ionotropic, NMDA2D (epsilon 4)
-1.73962		ILMN_1231606	Enam	enamelin
-1.73921		ILMN_1225204	Rsad2	radical S-adenosyl methionine domain containing 2
-1.73898		ILMN_2924342	Olfr1129	olfactory receptor 1129
-1.73864		ILMN_2732317	Pik3r2	phosphatidylinositol 3-kinase, regulatory subunit, polypeptide 2 (p85 beta)
-1.73846		ILMN_1236133	Tpcn2	two pore segment channel 2
-1.73784		ILMN_1232053	Olfr1112	olfactory receptor 1112
-1.73761		ILMN_2710151	Snap47	synaptosomal-associated protein, 47
-1.7375		ILMN_2627090	Crb1	crumbs homolog 1
-1.73717		ILMN_2593012	Myct1	myc target 1
-1.73657		ILMN_1243885	Plagl2	pleiomorphic adenoma gene-like 2
-1.73655		ILMN_2995190	Olfr899	olfactory receptor 899
-1.7363		ILMN_2659185	H2-M1	histocompatibility 2, M region locus 1
-1.73629		ILMN_2759687	Hlf	hepatic leukemia factor
-1.73611		ILMN_2642876	1110008J03Rik	RIKEN cDNA 1110008J03 gene
-1.73598		ILMN_2645133	Tmem179	transmembrane protein 179
-1.73545		ILMN_2673286	Prl2c5	prolactin family 2, subfamily c, member 5
-1.7354		ILMN_2454786	Tpcn1	two pore channel 1
-1.73503		ILMN_1235277	Clrn1	clarin 1
-1.73502		ILMN_2881083	Prss1	protease, serine, 1 (trypsin 1)
-1.735		ILMN_2742887	Scrib	scribbled homolog
-1.7346		ILMN_3070576	Glud1	glutamate dehydrogenase 1
-1.73438		ILMN_2619079	Fyttd1	forty-two-three domain containing 1
-1.73341		ILMN_1251209	Gzmc	granzyme C
-1.73274		ILMN_3037942	Brwd3	bromodomain and WD repeat domain containing 3
-1.73265		ILMN_2961073	Gm13749	predicted gene 13749
-1.73227		ILMN_3161191	Olfr1222	olfactory receptor 1222
-1.73216		ILMN_2828916	Frmd6	FERM domain containing 6
-1.73117		ILMN_2590482	Polk	polymerase (DNA directed), kappa
-1.73111		ILMN_1238635	Shbg	sex hormone binding globulin
-1.73096		ILMN_2741601	Ccbe1	collagen and calcium binding EGF domains 1
-1.73078		ILMN_1225758	Phf15	PHD finger protein 15
-1.73051		ILMN_1229662	Tmem132e	transmembrane protein 132E
-1.73048		ILMN_1259956	Barx1	BarH-like homeobox 1
-1.72909		ILMN_2607609	Yif1b	Yip1 interacting factor homolog B
-1.72906		ILMN_2672878	Pcdhga12	protocadherin gamma subfamily A, 12
-1.72905		ILMN_3005789	Mab21l3	mab-21-like 3
-1.72892		ILMN_2888872	4932414N04Rik	RIKEN cDNA 4932414N04 gene
-1.72796		ILMN_1237378	Scg2	secretogranin II
-1.72775		ILMN_2750740	Flrt3	fibronectin leucine rich transmembrane protein 3
-1.72753		ILMN_1250734	1700010D01Rik	RIKEN cDNA 1700010D01 gene
-1.72735		ILMN_2660698	Fmn1	formin 1
-1.72684		ILMN_3160543	Olfr597	olfactory receptor 597
-1.72677		ILMN_2945633	Olfr1086	olfactory receptor 1086
-1.72657		ILMN_1235814	Ctsm	cathepsin M
-1.72643		ILMN_3082773	Nfatc2	nuclear factor of activated T cells, cytoplasmic, calcineurin dependent 2
-1.72638		ILMN_2717127	Ddx58	DEAD (Asp-Glu-Ala-Asp) box polypeptide 58
-1.72629		ILMN_2695085	Sorcs2	sortilin-related VPS10 domain containing receptor 2
-1.72561		ILMN_2629500	Gm5087	predicted gene 5087
-1.72519		ILMN_2970309	Olfr417	olfactory receptor 417
-1.72513		ILMN_2850784	Tex13	testis expressed gene 13
-1.7251		ILMN_2929300	Atrx	alpha thalassemia/mental retardation syndrome X-linked homolog
-1.72497		ILMN_2603871	Lilra6	leukocyte immunoglobulin-like receptor, subfamily A (with TM domain), member 6
-1.72419		ILMN_2634806	Olfr1226	olfactory receptor 1226
-1.72374		ILMN_1218263	Muc1	mucin 1, transmembrane
-1.72336		ILMN_2590050	Olfr464	olfactory receptor 464
-1.72325		ILMN_3162167	Olfr453	olfactory receptor 453
-1.72241		ILMN_2672297	Gcnt1	glucosaminyl (N-acetyl) transferase 1, core 2
-1.72185		ILMN_2609457	Gorasp2	golgi reassembly stacking protein 2
-1.72176		ILMN_2723322	Hbb-bh1	hemoglobin Z, beta-like embryonic chain
-1.72158		ILMN_2727692	Numb	numb gene homolog
-1.7207		ILMN_1244753	Tbrg1	transforming growth factor beta regulated gene 1
-1.72065		ILMN_2625830	Cckar	cholecystokinin A receptor
-1.72049		ILMN_3162754	Sars2	seryl-aminoacyl-tRNA synthetase 2
-1.72014		ILMN_1213287	Actr5	ARP5 actin-related protein 5
-1.72012		ILMN_1237914	Tas2r108	taste receptor, type 2, member 108
-1.71977		ILMN_1252528	Uts2	urotensin 2
-1.71903		ILMN_1230768	Slc26a8	solute carrier family 26, member 8
-1.71868		ILMN_2755621	Zfp653	zinc finger protein 653
-1.71867		ILMN_3161253	Shisa3	shisa homolog 3
-1.71819		ILMN_1260194	Tbx20	T-box 20
-1.71814		ILMN_2774319	Mc1r	melanocortin 1 receptor
-1.71785		ILMN_2758602	Mtfr2	mitochondrial fission regulator 2
-1.71783		ILMN_2747124	S1pr1	sphingosine-1-phosphate receptor 1
-1.71783		ILMN_2727163	Pla2g2a	phospholipase A2, group IIA (platelets, synovial fluid)
-1.71777		ILMN_3160066	Samt3	spermatogenesis associated multipass transmembrane protein 3
-1.71771		ILMN_2694387	Rictor	RPTOR independent companion of MTOR, complex 2
-1.71712		ILMN_2819992	Add2	adducin 2 (beta)
-1.71678		ILMN_2704199	Snip1	Smad nuclear interacting protein 1
-1.71656		ILMN_1253441	Olfr539	olfactory receptor 539
-1.71648		ILMN_2967322	Olfr111	olfactory receptor 111
-1.71605		ILMN_1259376	Tmem74	transmembrane protein 74
-1.71567		ILMN_2646854	Olfr568	olfactory receptor 568
-1.71562		ILMN_1242101	Tmem184a	transmembrane protein 184a
-1.71553		ILMN_2820877	Srpx	sushi-repeat-containing protein
-1.71513		ILMN_3022025	Gm732	predicted gene 732
-1.71508		ILMN_2647757	Ccl11	chemokine (C-C motif) ligand 11
-1.71492		ILMN_2424036	Vmn1r178	vomeronasal 1 receptor 178
-1.71399		ILMN_2824098	Iqsec2	IQ motif and Sec7 domain 2
-1.71341		ILMN_1237761	Stra13	stimulated by retinoic acid 13
-1.71306		ILMN_2972239	Pkn2	protein kinase N2
-1.71278		ILMN_2514674	Xrn1	5'-3' exoribonuclease 1
-1.71274		ILMN_1248028	Emp3	epithelial membrane protein 3
-1.71236		ILMN_2758029	Prtn3	proteinase 3
-1.71234		ILMN_2643777	Dll3	delta-like 3
-1.71224		ILMN_2664533	Tbx5	T-box 5
-1.71096		ILMN_2725789	Khdrbs1	KH domain containing, RNA binding, signal transduction associated 1
-1.70987		ILMN_2686798	Dnal4	dynein, axonemal, light chain 4
-1.70896		ILMN_2695988	1700074P13Rik	RIKEN cDNA 1700074P13 gene
-1.70863		ILMN_1225176	Dppa3	developmental pluripotency-associated 3
-1.70824		ILMN_2789692	Wnt7b	wingless-related MMTV integration site 7B
-1.70808		ILMN_2640765	Ifitm1	interferon induced transmembrane protein 1
-1.70771		ILMN_1213745	Ints9	integrator complex subunit 9
-1.70722		ILMN_2479412	Vmn2r10	vomeronasal 2, receptor 10
-1.70719		ILMN_1231777	1700018B24Rik	RIKEN cDNA 1700018B24 gene
-1.70713		ILMN_2681936	Purg	purine-rich element binding protein G
-1.70679		ILMN_1214910	Clpsl2	colipase-like 2
-1.70652		ILMN_3040064	Aebp2	AE binding protein 2
-1.70557		ILMN_1220038	Kcnc3	potassium voltage gated channel, Shaw-related subfamily, member 3
-1.70539		ILMN_2533376	Mmp27	matrix metallopeptidase 27
-1.70525		ILMN_2699881	Abca9	ATP-binding cassette, sub-family A, member 9
-1.70506		ILMN_2746346	Slc26a3	solute carrier family 26, member 3
-1.70502		ILMN_2844153	Ppp1r37	protein phosphatase 1, regulatory subunit 37
-1.70458		ILMN_2728879	Abcg2	ATP-binding cassette, sub-family G, member 2
-1.70299		ILMN_2687905	Msi2	musashi RNA-binding protein 2
-1.70294		ILMN_2654664	Enpep	glutamyl aminopeptidase
-1.70219		ILMN_2775678	Gdf2	growth differentiation factor 2
-1.70157		ILMN_1213026	Cnst	consortin, connexin sorting protein
-1.70118		ILMN_1259822	Caskin2	CASK-interacting protein 2
-1.70117		ILMN_2780286	Scube3	signal peptide, CUB domain, EGF-like 3
-1.70095		ILMN_2616290	Olfr68	olfactory receptor 68
-1.70036		ILMN_2643601	Ddx4	DEAD (Asp-Glu-Ala-Asp) box polypeptide 4
-1.70021		ILMN_2634283	Ssbp3	single-stranded DNA binding protein 3
1.70027		ILMN_2710604	Dbnl	drebrin-like
1.70036		ILMN_2789650	Csrp3	cysteine and glycine-rich protein 3
1.7004		ILMN_3004931	2310022A10Rik	RIKEN cDNA 2310022A10 gene
1.70046		ILMN_1215208	Dvl1	dishevelled, dsh homolog 1
1.70047		ILMN_3000465	Smek1	SMEK homolog 1, suppressor of mek1
1.70073		ILMN_1219153	Lca5	Leber congenital amaurosis 5
1.70081		ILMN_2983927	BC051628	cDNA sequence BC051628
1.70118		ILMN_2860731	Hsd17b6	hydroxysteroid (17-beta) dehydrogenase 6
1.70127		ILMN_2982958	Sae1	SUMO1 activating enzyme subunit 1
1.70127		ILMN_2794825	Thtpa	thiamine triphosphatase
1.7015		ILMN_2623112	Fam168a	family with sequence similarity 168, member A
1.70159		ILMN_2729374	Slc35c2	solute carrier family 35, member C2
1.70162		ILMN_3084818	Nr2c2ap	nuclear receptor 2C2-associated protein
1.70208		ILMN_1253682	Ccdc25	coiled-coil domain containing 25
1.70218		ILMN_2647720	Lrrfip1	leucine rich repeat (in FLII) interacting protein 1
1.7024		ILMN_1217150	Ccdc137	coiled-coil domain containing 137
1.70244		ILMN_2473531	Pik3r1	phosphatidylinositol 3-kinase, regulatory subunit, polypeptide 1 (p85 alpha)
1.70324		ILMN_2829171	Gm5242	predicted gene 5242
1.70335		ILMN_1232593	Tut1	terminal uridylyl transferase 1, U6 snRNA-specific
1.70352		ILMN_2482896	Rmdn1	regulator of microtubule dynamics 1
1.70382		ILMN_2643212	Rprm	reprimo, TP53 dependent G2 arrest mediator candidate
1.70464		ILMN_2718350	Sfi1	Sfi1 homolog, spindle assembly associated
1.70517		ILMN_2509052	Zfp629	zinc finger protein 629
1.7053		ILMN_2888572	D19Ertd737e	DNA segment, Chr 19, ERATO Doi 737, expressed
1.7061		ILMN_2605941	Gnpat	glyceronephosphate O-acyltransferase
1.70629		ILMN_3005154	Lcn4	lipocalin 4
1.70648		ILMN_1256917	Slc30a9	solute carrier family 30 (zinc transporter), member 9
1.70655		ILMN_1244169	Sftpd	surfactant associated protein D
1.70699		ILMN_2684874	Timm10b	translocase of inner mitochondrial membrane 10B
1.70721		ILMN_2588986	Gm9174	predicted pseudogene 9174
1.70751		ILMN_2690135	Acsl4	acyl-CoA synthetase long-chain family member 4
1.70759		ILMN_2870302	Parp3	poly (ADP-ribose) polymerase family, member 3
1.70768		ILMN_2868440	1700003F12Rik	RIKEN cDNA 1700003F12 gene
1.70787		ILMN_2440066	Tpra1	transmembrane protein, adipocyte asscociated 1
1.70806		ILMN_2634083	Cdkn1a	cyclin-dependent kinase inhibitor 1A (P21)
1.70819		ILMN_1241225	Dctd	dCMP deaminase
1.70823		ILMN_2873988	Rtp4	receptor transporter protein 4
1.70891		ILMN_2638354	Prdx2	peroxiredoxin 2
1.70926		ILMN_2877253	Zfp760	zinc finger protein 760
1.70944		ILMN_2726850	Tacr1	tachykinin receptor 1
1.70982		ILMN_2850450	Apbb2	amyloid beta precursor protein-binding, family B, member 2
1.71027		ILMN_1214664	Glrx2	glutaredoxin 2
1.71031		ILMN_2850527	Thoc1	THO complex 1
1.71059		ILMN_2614304	Pola2	polymerase (DNA directed), alpha 2
1.71085		ILMN_1214631	Adck4	aarF domain containing kinase 4
1.71097		ILMN_3071183	Klf5	Kruppel-like factor 5
1.71108		ILMN_1260383	Mdn1	midasin homolog
1.7111		ILMN_2800813	Adck3	aarF domain containing kinase 3
1.71123		ILMN_1256807	Prr14l	proline rich 14-like
1.71145		ILMN_2639527	Ptges2	prostaglandin E synthase 2
1.71156		ILMN_2996021	Zfp326	zinc finger protein 326
1.71189		ILMN_1213307	Ctdsp1	CTD) small phosphatase 1
1.71219		ILMN_3139771	Crbn	cereblon
1.71259		ILMN_2797584	Piezo2	piezo-type mechanosensitive ion channel component 2
1.71266		ILMN_1222132	Tex2	testis expressed gene 2
1.71272		ILMN_2970834	Pex19	peroxisomal biogenesis factor 19
1.7132		ILMN_2706495	Prune	prune homolog
1.71324		ILMN_3008068	Scara5	scavenger receptor class A, member 5
1.71333		ILMN_3000759	Alg1	asparagine-linked glycosylation 1
1.71371		ILMN_2727842	Krba1	KRAB-A domain containing 1
1.71397		ILMN_2952466	Trove2	TROVE domain family, member 2
1.71401		ILMN_2692041	Ddx26b	DEAD/H (Asp-Glu-Ala-Asp/His) box polypeptide 26B
1.71424		ILMN_2718090	Dolpp1	dolichyl pyrophosphate phosphatase 1
1.71493		ILMN_1238680	Gopc	golgi associated PDZ and coiled-coil motif containing
1.71518		ILMN_2868188	Usp10	ubiquitin specific peptidase 10
1.71519		ILMN_3153450	Psmg2	proteasome (prosome, macropain) assembly chaperone 2
1.71533		ILMN_2687169	Id3	inhibitor of DNA binding 3
1.71567		ILMN_3055445	Hid1	HID1 domain containing
1.71569		ILMN_3135640	Amigo1	adhesion molecule with Ig like domain 1
1.71573		ILMN_2735735	Cspp1	centrosome and spindle pole associated protein 1
1.71611		ILMN_1224505	Irf3	interferon regulatory factor 3
1.71613		ILMN_2962364	Rufy3	RUN and FYVE domain containing 3
1.7162		ILMN_1214974	Tmed1	transmembrane emp24 domain containing 1
1.71701		ILMN_3001598	Ptpn11	protein tyrosine phosphatase, non-receptor type 11
1.71729		ILMN_2993267	Keap1	kelch-like ECH-associated protein 1
1.71741		ILMN_2748806	Wwc2	WW, C2 and coiled-coil domain containing 2
1.71759		ILMN_2711401	Gm9364	predicted gene 9364
1.71767		ILMN_2865473	Tmem81	transmembrane protein 81
1.71825		ILMN_2471268	Usp39	ubiquitin specific peptidase 39
1.71855		ILMN_2908547	Arfgap3	ADP-ribosylation factor GTPase activating protein 3
1.7187		ILMN_2523169	Treml1	triggering receptor expressed on myeloid cells-like 1
1.7187		ILMN_2869312	Fbxo4	F-box protein 4
1.71873		ILMN_2760733	Olfr1195	olfactory receptor 1195
1.71913		ILMN_2692696	Pla2g7	phospholipase A2, group VII (platelet-activating factor acetylhydrolase, plasma)
1.71938		ILMN_2710166	Ddx3x	DEAD/H (Asp-Glu-Ala-Asp/His) box polypeptide 3, X-linked
1.71962		ILMN_1214190	Osbpl3	oxysterol binding protein-like 3
1.71962		ILMN_1244074	Ap3s2	adaptor-related protein complex 3, sigma 2 subunit
1.71971		ILMN_1232561	Rxrg	retinoid X receptor gamma
1.7201		ILMN_2668462	Emilin1	elastin microfibril interfacer 1
1.72013		ILMN_2962584	Tspan4	tetraspanin 4
1.72017		ILMN_2612616	BC023829	cDNA sequence BC023829
1.72031		ILMN_2959191	Inpp5d	inositol polyphosphate-5-phosphatase D
1.72053		ILMN_2665411	Nnmt	nicotinamide N-methyltransferase
1.72076		ILMN_2653207	Tead2	TEA domain family member 2
1.721		ILMN_2598402	Parp8	poly (ADP-ribose) polymerase family, member 8
1.72115		ILMN_1235366	Slc16a2	solute carrier family 16 (monocarboxylic acid transporters), member 2
1.72206		ILMN_2633030	Dennd6a	DENN/MADD domain containing 6A
1.72211		ILMN_2704048	Sri	sorcin
1.72218		ILMN_2648973	Ctcf	CCCTC-binding factor
1.72247		ILMN_2801746	Chchd6	coiled-coil-helix-coiled-coil-helix domain containing 6
1.72286		ILMN_1248812	Srd5a3	steroid 5 alpha-reductase 3
1.72321		ILMN_2933431	Inpp5k	inositol polyphosphate 5-phosphatase K
1.72343		ILMN_2626260	Arpc5l	actin related protein 2/3 complex, subunit 5-like
1.72371		ILMN_2640570	Pak4	p21 protein (Cdc42/Rac)-activated kinase 4
1.72388		ILMN_1231853	Reep2	receptor accessory protein 2
1.72412		ILMN_2610899	Krcc1	lysine-rich coiled-coil 1
1.72418		ILMN_1255259	Alkbh5	alkB, alkylation repair homolog 5 (E. coli)
1.72424		ILMN_2595593	Fxyd3	FXYD domain-containing ion transport regulator 3
1.72425		ILMN_1222609	Igfals	insulin-like growth factor binding protein, acid labile subunit
1.72437		ILMN_2774803	Tada2a	transcriptional adaptor 2A
1.72491		ILMN_2787396	Mrps22	mitochondrial ribosomal protein S22
1.72536		ILMN_2600508	Eif2b1	eukaryotic translation initiation factor 2B, subunit 1 (alpha)
1.72542		ILMN_2615575	5031414D18Rik	RIKEN cDNA 5031414D18 gene
1.72568		ILMN_2592449	Cnppd1	cyclin Pas1/PHO80 domain containing 1
1.72569		ILMN_2634796	Socs1	suppressor of cytokine signaling 1
1.72572		ILMN_2957862	Noc4l	nucleolar complex associated 4 homolog
1.72574		ILMN_2867147	Tyrobp	TYRO protein tyrosine kinase binding protein
1.72575		ILMN_2434673	Clrn1	clarin 1
1.72607		ILMN_2838051	Eppin	epididymal peptidase inhibitor
1.72608		ILMN_2472451	Traf4	TNF receptor associated factor 4
1.72656		ILMN_2740939	Krt5	keratin 5
1.72677		ILMN_1239043	Pten	phosphatase and tensin homolog
1.72682		ILMN_2613076	Art3	ADP-ribosyltransferase 3
1.72684		ILMN_2720763	Ftsjd1	FtsJ methyltransferase domain containing 1
1.72701		ILMN_2974506	Gprc5b	G protein-coupled receptor, family C, group 5, member B
1.72784		ILMN_2749437	Rhoc	ras homolog gene family, member C
1.72793		ILMN_2918875	Sln	sarcolipin
1.72816		ILMN_2860964	Med23	mediator complex subunit 23
1.72884		ILMN_2914510	Sept2	septin 2
1.72907		ILMN_2625188	Mettl18	methyltransferase like 18
1.72913		ILMN_1232146	Tsacc	TSSK6 activating co-chaperone
1.72921		ILMN_2830750	Gm5155	predicted gene 5155
1.72934		ILMN_2457892	Trib1	tribbles homolog 1
1.72938		ILMN_1256740	Epm2aip1	EPM2A (laforin) interacting protein 1
1.72989		ILMN_2756074	Dtwd1	DTW domain containing 1
1.7299		ILMN_2888375	Fam212a	family with sequence similarity 212, member A
1.73001		ILMN_2618257	Slc24a1	solute carrier family 24 (sodium/potassium/calcium exchanger), member 1
1.73011		ILMN_1241443	Ifi203	interferon activated gene 203
1.73025		ILMN_1248101	Cecr6	cat eye syndrome chromosome region, candidate 6
1.73039		ILMN_2632264	Acot7	acyl-CoA thioesterase 7
1.7304		ILMN_2657791	Cdkl2	cyclin-dependent kinase-like 2
1.73048		ILMN_2713686	Pnpo	pyridoxine 5'-phosphate oxidase
1.73049		ILMN_2608804	Ckm	creatine kinase, muscle
1.7309		ILMN_2711355	Dmwd	dystrophia myotonica-containing WD repeat motif
1.73092		ILMN_2682503	Gne	glucosamine (UDP-N-acetyl)-2-epimerase/N-acetylmannosamine kinase
1.73137		ILMN_2626779	Nono	non-POU-domain-containing, octamer binding protein
1.73152		ILMN_2855397	Hgs	HGF-regulated tyrosine kinase substrate
1.73179		ILMN_2978574	Prpf38a	PRP38 pre-mRNA processing factor 38 domain containing A
1.73184		ILMN_2952049	Rpap1	RNA polymerase II associated protein 1
1.73198		ILMN_2807284	Dgat1	diacylglycerol O-acyltransferase 1
1.73199		ILMN_2675811	Slc11a1	solute carrier family 11 (proton-coupled divalent metal ion transporters), member 1
1.73211		ILMN_2978038	Myh8	myosin, heavy polypeptide 8, skeletal muscle, perinatal
1.73229		ILMN_2763103	Arf6	ADP-ribosylation factor 6
1.73233		ILMN_2755804	Sec23ip	Sec23 interacting protein
1.73236		ILMN_1223321	Phyhip	phytanoyl-CoA hydroxylase interacting protein
1.73252		ILMN_1231293	D730039F16Rik	RIKEN cDNA D730039F16 gene
1.73253		ILMN_2448678	Ttc9	tetratricopeptide repeat domain 9
1.73331		ILMN_1222401	Tfpt	TCF3 (E2A) fusion partner
1.73333		ILMN_2862362	Neurod2	neurogenic differentiation 2
1.73334		ILMN_2594855	Pdpk1	3-phosphoinositide dependent protein kinase 1
1.73362		ILMN_2616028	Ptges	prostaglandin E synthase
1.7338		ILMN_2634603	H2-K1	histocompatibility 2, K1, K region
1.73403		ILMN_2827072	Slc13a4	solute carrier family 13 (sodium/sulfate symporters), member 4
1.73414		ILMN_2735422	Ift81	intraflagellar transport 81
1.73422		ILMN_2941239	Krt78	keratin 78
1.73441		ILMN_2671411	Klc1	kinesin light chain 1
1.73495		ILMN_2901903	Pigf	phosphatidylinositol glycan anchor biosynthesis, class F
1.73521		ILMN_2759499	Fam83f	family with sequence similarity 83, member F
1.73534		ILMN_2941430	Prpf3	PRP3 pre-mRNA processing factor 3 homolog
1.73536		ILMN_3042812	Cd6	CD6 antigen
1.73551		ILMN_2675514	Rpp38	ribonuclease P/MRP 38 subunit
1.73552		ILMN_2913563	Crym	crystallin, mu
1.73569		ILMN_1237163	Kif15	kinesin family member 15
1.73588		ILMN_2419247	Trp53bp2	transformation related protein 53 binding protein 2
1.73589		ILMN_2679704	Clec2e	C-type lectin domain family 2, member e
1.73602		ILMN_2682321	Armc6	armadillo repeat containing 6
1.73678		ILMN_2911520	Hexdc	hexosaminidase (glycosyl hydrolase family 20, catalytic domain) containing
1.73687		ILMN_2652394	Tceb3	transcription elongation factor B (SIII), polypeptide 3
1.73715		ILMN_2680540	Impdh1	inosine 5'-phosphate dehydrogenase 1
1.73791		ILMN_2671689	Cox7b	cytochrome c oxidase subunit VIIb
1.73793		ILMN_2593852	Nabp2	nucleic acid binding protein 2
1.7395		ILMN_2450096	Zfp30	zinc finger protein 30
1.73972		ILMN_2701562	Mtdh	metadherin
1.74006		ILMN_3137124	Gm525	predicted gene 525
1.74025		ILMN_1225133	Nosip	nitric oxide synthase interacting protein
1.74043		ILMN_2625125	Cx3cr1	chemokine (C-X3-C) receptor 1
1.74067		ILMN_1230423	Sh3pxd2b	SH3 and PX domains 2B
1.7409		ILMN_2418222	Gm8007	predicted gene 8007
1.74091		ILMN_2817371	Gtf2e2	general transcription factor II E, polypeptide 2 (beta subunit)
1.74105		ILMN_2817883	Als2	amyotrophic lateral sclerosis 2
1.74111		ILMN_2795520	H2-K1	histocompatibility 2, K1, K region
1.7412		ILMN_2839682	Btbd6	BTB (POZ) domain containing 6
1.74122		ILMN_2883907	Naa38	N(alpha)-acetyltransferase 38, NatC auxiliary subunit
1.74174		ILMN_3121784	Fam53b	family with sequence similarity 53, member B
1.74278		ILMN_2995454	Six5	sine oculis-related homeobox 5
1.74308		ILMN_3074058	Polr3g	polymerase (RNA) III (DNA directed) polypeptide G
1.74314		ILMN_1254692	Ms4a6b	membrane-spanning 4-domains, subfamily A, member 6B
1.74334		ILMN_2915716	0610040J01Rik	RIKEN cDNA 0610040J01 gene
1.74337		ILMN_2972292	Esrra	estrogen related receptor, alpha
1.74351		ILMN_1221624	Slc35b3	solute carrier family 35, member B3
1.74358		ILMN_2663930	Slfn1	schlafen 1
1.74367		ILMN_2705131	Bloc1s5	biogenesis of organelles complex-1, subunit 5, muted
1.74395		ILMN_2683283	3830406C13Rik	RIKEN cDNA 3830406C13 gene
1.74425		ILMN_2649373	Prh1	proline rich protein HaeIII subfamily 1
1.74434		ILMN_2693636	Elmo3	engulfment and cell motility 3
1.7446		ILMN_1232240	Narfl	nuclear prelamin A recognition factor-like
1.74479		ILMN_2502798	Unc13d	unc-13 homolog D
1.74502		ILMN_2715802	Hmga1-rs1	high mobility group AT-hook I, related sequence 1
1.74513		ILMN_2669782	Acer3	alkaline ceramidase 3
1.74521		ILMN_2606088	Pgc	progastricsin (pepsinogen C)
1.74531		ILMN_2764549	Gm3599	Gm3599
1.74559		ILMN_2605448	Pbdc1	polysaccharide biosynthesis domain containing 1
1.74593		ILMN_2696855	Taz	tafazzin
1.74618		ILMN_2840296	Pole3	polymerase (DNA directed), epsilon 3 (p17 subunit)
1.74637		ILMN_2768209	BC029214	cDNA sequence BC029214
1.74643		ILMN_1248842	Mst1	macrophage stimulating 1
1.74665		ILMN_2940358	Rbm48	RNA binding motif protein 48
1.74666		ILMN_2733973	Heatr1	HEAT repeat containing 1
1.74699		ILMN_1239019	Sytl2	synaptotagmin-like 2
1.74706		ILMN_1217406	Fam189b	family with sequence similarity 189, member B
1.74713		ILMN_2640551	Pira1	paired-Ig-like receptor A1
1.74751		ILMN_2733698	Cox7a2	cytochrome c oxidase subunit VIIa 2
1.7476		ILMN_1240318	Slc7a7	solute carrier family 7 (cationic amino acid transporter, y+ system), member 7
1.74798		ILMN_2883606	Ebf2	early B cell factor 2
1.74807		ILMN_2879755	Tagap1	T cell activation GTPase activating protein 1
1.74815		ILMN_2743642	Tgm1	transglutaminase 1, K polypeptide
1.74843		ILMN_1242674	Cdkl2	cyclin-dependent kinase-like 2
1.74877		ILMN_3145557	Npffr2	neuropeptide FF receptor 2
1.74893		ILMN_2786229	Nme4	NME/NM23 nucleoside diphosphate kinase 4
1.74921		ILMN_2661588	Sptbn2	spectrin beta, non-erythrocytic 2
1.74923		ILMN_3135991	Ttc37	tetratricopeptide repeat domain 37
1.74928		ILMN_2658054	Dhrs4	dehydrogenase/reductasemember 4
1.74952		ILMN_2959285	Atpaf2	ATP synthase mitochondrial F1 complex assembly factor 2
1.74956		ILMN_1257566	Ttpal	tocopherol (alpha) transfer protein-like
1.74962		ILMN_1247118	Klhl31	kelch-like 31
1.74965		ILMN_2611295	Dusp26	dual specificity phosphatase 26
1.75079		ILMN_2698392	Banf1	barrier to autointegration factor 1
1.75096		ILMN_2937738	Irak2	interleukin-1 receptor-associated kinase 2
1.75098		ILMN_2731550	Pnkd	paroxysmal nonkinesiogenic dyskinesia
1.75101		ILMN_2615587	Esyt2	extended synaptotagmin-like protein 2
1.75111		ILMN_2975041	Nxt1	NTF2-related export protein 1
1.75168		ILMN_1216662	Kif5c	kinesin family member 5C
1.7518		ILMN_3007236	Mtg1	mitochondrial GTPase 1 homolog
1.75229		ILMN_1244187	Hddc2	HD domain containing 2
1.7524		ILMN_2595266	Rhbdd3	rhomboid domain containing 3
1.75259		ILMN_2729771	Rrn3	RRN3 RNA polymerase I transcription factor homolog
1.75398		ILMN_1258620	Mtmr1	myotubularin related protein 1
1.75429		ILMN_2657414	E230008N13Rik	RIKEN cDNA E230008N13 gene
1.75474		ILMN_1260410	Fnbp4	formin binding protein 4
1.75528		ILMN_2770260	Il17rb	interleukin 17 receptor B
1.75581		ILMN_2593038	Rxrb	retinoid X receptor beta
1.7561		ILMN_2620145	Plcd3	phospholipase C, delta 3
1.75617		ILMN_2624809	Mterf	mitochondrial transcription termination factor
1.75645		ILMN_2651743	1100001G20Rik	RIKEN cDNA 1100001G20 gene
1.7565		ILMN_2590917	Aurkb	aurora kinase B
1.75651		ILMN_1257501	Pet112	PET112 homolog
1.75662		ILMN_3074817	Ubap2l	ubiquitin associated protein 2-like
1.75687		ILMN_2938820	Nefm	neurofilament, medium polypeptide
1.75695		ILMN_1258028	Gal3st1	galactose-3-O-sulfotransferase 1
1.75777		ILMN_1214319	Gemin6	gem (nuclear organelle) associated protein 6
1.75828		ILMN_1224256	Erlin1	ER lipid raft associated 1
1.75887		ILMN_1221736	Samhd1	SAM domain and HD domain, 1
1.75892		ILMN_2630704	Prpf38a	PRP38 pre-mRNA processing factor 38 domain containing A
1.75909		ILMN_1242772	Adal	adenosine deaminase-like
1.75944		ILMN_2519488	Tor2a	torsin family 2, member A
1.75965		ILMN_2669120	Fsd2	fibronectin type III and SPRY domain containing 2
1.75972		ILMN_2715629	Fundc2	FUN14 domain containing 2
1.75981		ILMN_1229534	Rnf167	ring finger protein 167
1.75983		ILMN_2731578	Espn	espin
1.76058		ILMN_3117788	Zfp27	zinc finger protein 27
1.7607		ILMN_2462762	Wbp4	WW domain binding protein 4
1.76082		ILMN_2982965	Prim2	DNA primase, p58 subunit
1.76097		ILMN_3160379	Olfr46	olfactory receptor 46
1.76105		ILMN_2619846	Slc25a1	solute carrier family 25 (mitochondrial carrier, citrate transporter), member 1
1.76106		ILMN_2879534	Extl1	exostoses (multiple)-like 1
1.76128		ILMN_2971845	Dtymk	deoxythymidylate kinase
1.76156		ILMN_2709047	Polr1e	polymerase (RNA) I polypeptide E
1.76202		ILMN_2975377	Mtmr14	myotubularin related protein 14
1.76202		ILMN_2922544	Ap3s2	adaptor-related protein complex 3, sigma 2 subunit
1.76232		ILMN_2707071	Capn10	calpain 10
1.7624		ILMN_2611027	Pmm1	phosphomannomutase 1
1.76242		ILMN_2755152	Letm1	leucine zipper-EF-hand containing transmembrane protein 1
1.76265		ILMN_2850253	Ptpru	protein tyrosine phosphatase, receptor type, U
1.76286		ILMN_1239113	Mrps25	mitochondrial ribosomal protein S25
1.76313		ILMN_2985305	Arhgap39	Rho GTPase activating protein 39
1.76314		ILMN_2745425	Rcc1	regulator of chromosome condensation 1
1.76364		ILMN_1225324	Nsmaf	neutral sphingomyelinase (N-SMase) activation associated factor
1.76369		ILMN_2722192	Cntn3	contactin 3
1.76418		ILMN_3073818	Gm5662	predicted gene 5662
1.76438		ILMN_1222333	Slc2a4	solute carrier family 2 (facilitated glucose transporter), member 4
1.7647		ILMN_2728255	Usp32	ubiquitin specific peptidase 32
1.76495		ILMN_2617265	Ipo13	importin 13
1.76553		ILMN_2647318	Tma16	translation machinery associated 16 homolog
1.76573		ILMN_1220874	Tmem194b	transmembrane protein 194B
1.76583		ILMN_1244584	Zfyve16	zinc finger, FYVE domain containing 16
1.76584		ILMN_2517100	Pgm2l1	phosphoglucomutase 2-like 1
1.76598		ILMN_2592779	Klhl9	kelch-like 9
1.76619		ILMN_1254639	Usf1	upstream transcription factor 1
1.76649		ILMN_1226639	Helz2	helicase with zinc finger 2, transcriptional coactivator
1.76682		ILMN_2851888	Prkrip1	Prkr interacting protein 1 (IL11 inducible)
1.76687		ILMN_1248850	Gga1	golgi associated, gamma adaptin ear containing, ARF binding protein 1
1.76696		ILMN_1231420	Golga2	golgi autoantigen, golgin subfamily a, 2
1.76732		ILMN_1230056	Gm5801	predicted pseudogene 5801
1.76744		ILMN_2758969	Ddx6	DEAD (Asp-Glu-Ala-Asp) box polypeptide 6
1.76777		ILMN_1213880	Olfr667	olfactory receptor 667
1.76798		ILMN_2602435	Tjap1	tight junction associated protein 1
1.76801		ILMN_2621812	Myog	myogenin
1.76814		ILMN_2713586	Haghl	hydroxyacylglutathione hydrolase-like
1.76919		ILMN_1252373	Pus7l	pseudouridylate synthase 7 homolog -like
1.76919		ILMN_3151510	Sertad2	SERTA domain containing 2
1.76929		ILMN_1259158	Hexdc	hexosaminidase (glycosyl hydrolase family 20, catalytic domain) containing
1.76931		ILMN_1254840	Smarcb1	SWI/SNF related, matrix associated, actin dependent regulator of chromatin, subfamily b, member 1
1.76943		ILMN_1234427	Armc7	armadillo repeat containing 7
1.7695		ILMN_2709337	Sp6	trans-acting transcription factor 6
1.76962		ILMN_2685203	Mrgprg	MAS-related GPR, member G
1.76972		ILMN_1249021	Bcl2	B cell leukemia/lymphoma 2
1.76983		ILMN_2803258	Ggt6	gamma-glutamyltransferase 6
1.76986		ILMN_2922672	Ldlrad2	low density lipoprotein receptor A domain containing 2
1.77061		ILMN_2905646	Pak6	p21 protein (Cdc42/Rac)-activated kinase 6
1.77062		ILMN_1232386	Hmg20b	high mobility group 20B
1.77075		ILMN_3078526	Sema3b	sema domain, immunoglobulin domain (Ig), short basic domain, secreted,E2165 3B
1.77104		ILMN_2454788	Wbp1	WW domain binding protein 1
1.77129		ILMN_2695663	Cttn	cortactin
1.77133		ILMN_2969105	Mybpc1	myosin binding protein C, slow-type
1.77153		ILMN_2771686	Ypel1	yippee-like 1
1.77192		ILMN_2743668	Lias	lipoic acid synthetase
1.77215		ILMN_2897858	Hus1	Hus1 homolog
1.77245		ILMN_2704823	Acaa2	acetyl-Coenzyme A acyltransferase 2
1.77263		ILMN_2907878	H2afx	H2A histone family, member X
1.77341		ILMN_1239269	Chrna1	cholinergic receptor, nicotinic, alpha polypeptide 1
1.77341		ILMN_2884968	Mina	myc induced nuclear antigen
1.77377		ILMN_2702887	Sv2a	synaptic vesicle glycoprotein 2 a
1.77381		ILMN_3161887	Adamts8	a disintegrin-like and metallopeptidase with thrombospondin type 1 motif, 8
1.77383		ILMN_2780848	Hip1r	huntingtin interacting protein 1 related
1.77383		ILMN_2443464	Slmap	sarcolemma associated protein
1.7753		ILMN_2858399	Fitm2	fat storage-inducing transmembrane protein 2
1.77531		ILMN_2783519	Acadl	acyl-Coenzyme A dehydrogenase, long-chain
1.77535		ILMN_1255926	Ppp1r3f	protein phosphatase 1, regulatory subunit 3F
1.77547		ILMN_3108328	Pex5	peroxisomal biogenesis factor 5
1.77616		ILMN_2996561	Wls	wntless homolog
1.7765		ILMN_1249910	Pank1	pantothenate kinase 1
1.7765		ILMN_2587859	Gm4045	predicted gene 4045
1.7772		ILMN_2944657	4930506M07Rik	RIKEN cDNA 4930506M07 gene
1.77765		ILMN_2848354	Zfp771	zinc finger protein 771
1.77793		ILMN_2621471	Get4	golgi to ER traffic protein 4 homolog
1.77802		ILMN_2611865	Man1c1	mannosidase, alpha, class 1C, member 1
1.77807		ILMN_1233531	Cmss1	cms small ribosomal subunit 1
1.77817		ILMN_1220475	Faf1	Fas-associated factor 1
1.77889		ILMN_3108203	Fam89b	family with sequence similarity 89, member B
1.77897		ILMN_1232251	Top1	topoisomerase (DNA) I
1.7797		ILMN_2999642	Nol10	nucleolar protein 10
1.78024		ILMN_2972645	Pdzd11	PDZ domain containing 11
1.78061		ILMN_2806315	Gm867	predicted gene 867
1.78075		ILMN_2927093	Trim25	tripartite motif-containing 25
1.78083		ILMN_2894457	Snx15	sorting nexin 15
1.78089		ILMN_1228479	Kremen1	kringle containing transmembrane protein 1
1.78092		ILMN_2870696	Hfe	hemochromatosis
1.78148		ILMN_2964816	2310008H04Rik	RIKEN cDNA 2310008H04 gene
1.7817		ILMN_3162587	Kcna6	potassium voltage-gated channel, shaker-related, subfamily, member 6
1.78184		ILMN_1235861	Exoc6	exocyst complex component 6
1.78188		ILMN_2788260	Ncbp2	nuclear cap binding protein subunit 2
1.78239		ILMN_2588505	Mat2b	methionine adenosyltransferase II, beta
1.78242		ILMN_2748966	Tgfb3	transforming growth factor, beta 3
1.78278		ILMN_2798213	Zfp825	zinc finger protein 825
1.78284		ILMN_2893879	Gdpd3	glycerophosphodiester phosphodiesterase domain containing 3
1.78295		ILMN_1248852	Pbx2	pre B cell leukemia homeobox 2
1.78307		ILMN_2900016	Cers6	ceramide synthase 6
1.78342		ILMN_1242011	5930431H10	5930431H10
1.78367		ILMN_2670344	Lrrn2	leucine rich repeat protein 2, neuronal
1.78378		ILMN_2721966	Cdc37	cell division cycle 37
1.78424		ILMN_2930764	B4galt3	UDP-Gal:betaGlcNAc beta 1,4-galactosyltransferase, polypeptide 3
1.78454		ILMN_2716968	C1qtnf9	C1q and tumor necrosis factor related protein 9
1.78504		ILMN_2900484	Trim72	tripartite motif-containing 72
1.78519		ILMN_2669804	Etfdh	electron transferring flavoprotein, dehydrogenase
1.78614		ILMN_2729743	Slc38a10	solute carrier family 38, member 10
1.78626		ILMN_2945030	Col9a2	collagen, type IX, alpha 2
1.7864		ILMN_1220354	Pecr	peroxisomal trans-2-enoyl-CoA reductase
1.78668		ILMN_1224980	Fam173b	family with sequence similarity 173, member B
1.78675		ILMN_2937136	Tceal1	transcription elongation factor A (SII)-like 1
1.78677		ILMN_2622500	Zbtb7c	zinc finger and BTB domain containing 7C
1.78812		ILMN_3160326	Prkg2	protein kinase, cGMP-dependent, type II
1.78822		ILMN_2595091	Nhlrc1	NHL repeat containing 1
1.78858		ILMN_2708928	Bdh1	3-hydroxybutyrate dehydrogenase, type 1
1.78871		ILMN_1225191	Naprt1	nicotinate phosphoribosyltransferase domain containing 1
1.78873		ILMN_1223395	Trafd1	TRAF type zinc finger domain containing 1
1.78918		ILMN_2745151	Cep89	centrosomal protein 89
1.7897		ILMN_3135931	Rpl38-ps2	ribosomal protein L38, pseudogene 2
1.78972		ILMN_1230323	Hbp1	high mobility group box transcription factor 1
1.79017		ILMN_2506076	Tmem25	transmembrane protein 25
1.79024		ILMN_1247585	Ralgps1	Ral GEF with PH domain and SH3 binding motif 1
1.79064		ILMN_1248293	Yap1	yes-associated protein 1
1.79186		ILMN_3154553	Slc41a3	solute carrier family 41, member 3
1.79239		ILMN_2603383	Pkn1	protein kinase N1
1.79244		ILMN_2898403	Coq6	coenzyme Q6 homolog
1.79349		ILMN_2752030	Cacna2d1	calcium channel, voltage-dependent, alpha2/delta subunit 1
1.79403		ILMN_2723907	Med6	mediator of RNA polymerase II transcription, subunit 6 homolog
1.79442		ILMN_1245615	Ptplad2	protein tyrosine phosphatase-like A domain containing 2
1.79454		ILMN_1242779	Gnb1l	guanine nucleotide binding protein (G protein), beta polypeptide 1-like
1.79458		ILMN_1223552	Fbn1	fibrillin 1
1.79481		ILMN_2760540	Mpped1	metallophosphoesterase domain containing 1
1.79483		ILMN_1242984	Klhl34	kelch-like 34
1.79591		ILMN_1251465	Kctd9	potassium channel tetramerisation domain containing 9
1.7963		ILMN_2764309	Dusp14	dual specificity phosphatase 14
1.79658		ILMN_2781966	Bud31	BUD31 homolog
1.79664		ILMN_2921031	Klhl10	kelch-like 10
1.79665		ILMN_2591217	Rars	arginyl-tRNA synthetase
1.79675		ILMN_3051252	BC026590	cDNA sequence BC026590
1.79711		ILMN_1234589	Ppa2	pyrophosphatase (inorganic) 2
1.7974		ILMN_3161805	Ccl12	chemokine (C-C motif) ligand 12
1.79766		ILMN_2615359	Prss16	protease, serine, 16 (thymus)
1.79786		ILMN_2935012	Anxa4	annexin A4
1.79868		ILMN_1239002	Pafah1b1	platelet-activating factor acetylhydrolase, isoform 1b, subunit 1
1.79873		ILMN_3000290	6430531B16Rik	RIKEN cDNA 6430531B16 gene
1.79889		ILMN_3007195	Rpp30	ribonuclease P/MRP 30 subunit
1.79941		ILMN_2432829	Wrap73	WD repeat containing, antisense to Trp73
1.79961		ILMN_1232621	Ank1	ankyrin 1, erythroid
1.79983		ILMN_3002610	Phf7	PHD finger protein 7
1.79994		ILMN_1256523	Trpc2	transient receptor potential cation channel, subfamily C, member 2
1.80022		ILMN_1223551	Rrp9	RRP9, small subunit (SSU) processome component
1.80055		ILMN_2643264	Mrpl3	mitochondrial ribosomal protein L3
1.8006		ILMN_2975382	Prickle1	prickle homolog 1
1.80105		ILMN_1254943	Gdpd5	glycerophosphodiester phosphodiesterase domain containing 5
1.8011		ILMN_2984647	Ap1m1	adaptor-related protein complex AP-1, mu subunit 1
1.80115		ILMN_3024456	Timeless	timeless circadian clock 1
1.8014		ILMN_2793616	Lin54	lin-54 homolog
1.80175		ILMN_2784950	Pld3	phospholipase D family, member 3
1.80182		ILMN_1234111	Vtn	vitronectin
1.80195		ILMN_2764580	Parvg	parvin, gamma
1.80223		ILMN_1217043	Got1	glutamate oxaloacetate transaminase 1, soluble
1.80276		ILMN_2751247	Urm1	ubiquitin related modifier 1 homolog
1.80376		ILMN_1224614	Ddx21	DEAD (Asp-Glu-Ala-Asp) box polypeptide 21
1.80407		ILMN_2595387	Rnf31	ring finger protein 31
1.80433		ILMN_1248298	Plxdc1	plexin domain containing 1
1.805		ILMN_2799590	Naprt1	nicotinate phosphoribosyltransferase domain containing 1
1.80531		ILMN_2764344	Bend6	BEN domain containing 6
1.80589		ILMN_2884869	Ralgps1	Ral GEF with PH domain and SH3 binding motif 1
1.80609		ILMN_1247906	Ces2g	carboxylesterase 2G
1.80676		ILMN_1250856	Kpna1	karyopherin (importin) alpha 1
1.80743		ILMN_2744280	Naa10	N(alpha)-acetyltransferase 10, NatA catalytic subunit
1.80752		ILMN_2661340	Slco4a1	solute carrier organic anion transporter family, member 4a1
1.80769		ILMN_2721919	Zfp768	zinc finger protein 768
1.80783		ILMN_2946410	Slc36a2	solute carrier family 36 (proton/amino acid symporter), member 2
1.808		ILMN_3161480	Fktn	fukutin
1.80811		ILMN_3000298	BC053749	cDNA sequence BC053749
1.8083		ILMN_2756223	Apol10b	apolipoprotein L 10B
1.8083		ILMN_2630018	Mkrn1	makorin, ring finger protein, 1
1.80857		ILMN_2972541	Dgkq	diacylglycerol kinase, theta
1.80861		ILMN_2864844	Vps33b	vacuolar protein sorting 33B
1.80873		ILMN_2739250	Reep4	receptor accessory protein 4
1.80887		ILMN_2865744	Myo1a	myosin IA
1.80907		ILMN_2637321	Prr14	proline rich 14
1.80911		ILMN_2997282	Has1	hyaluronan synthase1
1.80936		ILMN_2879121	4930415L06Rik	RIKEN cDNA 4930415L06 gene
1.80938		ILMN_2868459	Lrrc1	leucine rich repeat containing 1
1.8094		ILMN_1247999	Birc3	baculoviral IAP repeat-containing 3
1.80983		ILMN_1231514	Tonsl	tonsoku-like, DNA repair protein
1.81039		ILMN_2693976	Ncl	nucleolin
1.81125		ILMN_1241976	Ubac1	ubiquitin associated domain containing 1
1.81173		ILMN_3091003	Ms4a7	membrane-spanning 4-domains, subfamily A, member 7
1.81241		ILMN_2654571	Zfp750	zinc finger protein 750
1.81265		ILMN_2925433	Plch2	phospholipase C, eta 2
1.81268		ILMN_2705203	Magix	MAGI family member, X-linked
1.81295		ILMN_2684145	Sdcbp2	syndecan binding protein (syntenin) 2
1.81365		ILMN_2822107	Barhl1	BarH-like 1
1.81379		ILMN_2680737	Gria2	glutamate receptor, ionotropic, AMPA2 (alpha 2)
1.81382		ILMN_2437513	Tor3a	torsin family 3, member A
1.81412		ILMN_2894057	Srrd	SRR1 domain containing
1.8149		ILMN_1223929	Cript	cysteine-rich PDZ-binding protein
1.81507		ILMN_2682046	Myl12a	myosin, light chain 12A, regulatory, non-sarcomeric
1.81512		ILMN_2759983	Cep85	centrosomal protein 85
1.81535		ILMN_1232524	Hist1h4c	histone cluster 1, H4c
1.81592		ILMN_3011719	Hjurp	Holliday junction recognition protein
1.81603		ILMN_2478874	Wbscr22	Williams Beuren syndrome chromosome region 22
1.81646		ILMN_2933168	Spib	Spi-B transcription factor (Spi-1/PU.1 related)
1.81667		ILMN_2868827	Cyth1	cytohesin 1
1.81684		ILMN_2863903	Rnf25	ring finger protein 25
1.81693		ILMN_2870487	Cpne2	copine II
1.81713		ILMN_2722732	Srgn	serglycin
1.81863		ILMN_2470333	Usp3	ubiquitin specific peptidase 3
1.81876		ILMN_1216382	Aco1	aconitase 1
1.82061		ILMN_2859847	Pygl	liver glycogen phosphorylase
1.82263		ILMN_3117180	Cpsf6	cleavage and polyadenylation specific factor 6
1.8232		ILMN_2705349	Nipa1	non imprinted in Prader-Willi/Angelman syndrome 1 homolog
1.82337		ILMN_1223511	C230071H18Rik	RIKEN cDNA C230071H18 gene
1.82364		ILMN_2720930	Sil1	endoplasmic reticulum chaperone SIL1 homolog
1.82378		ILMN_2606162	Pdlim4	PDZ and LIM domain 4
1.8241		ILMN_1233478	Haus6	HAUS augmin-like complex, subunit 6
1.82422		ILMN_1215238	Fsd2	fibronectin type III and SPRY domain containing 2
1.82443		ILMN_2734234	Abhd17b	abhydrolase domain containing 17B
1.82478		ILMN_2707188	Map3k7	mitogen-activated protein kinase kinase kinase 7
1.82498		ILMN_2944226	Ccdc124	coiled-coil domain containing 124
1.82515		ILMN_3024238	Top1mt	DNA topoisomerase 1, mitochondrial
1.82577		ILMN_2989480	Dsn1	DSN1, MIND kinetochore complex component
1.82582		ILMN_2638061	Tsc22d4	TSC22 domain family, member 4
1.82583		ILMN_2691878	Cdkal1	CDK5 regulatory subunit associated protein 1-like 1
1.82585		ILMN_2591056	Pigl	phosphatidylinositol glycan anchor biosynthesis, class L
1.82634		ILMN_2936380	Sgpl1	sphingosine phosphate lyase 1
1.82675		ILMN_2691982	Afg3l2	AFG3(ATPase family gene 3)-like 2 (yeast)
1.82678		ILMN_2970241	AI597479	expressed sequence AI597479
1.827		ILMN_2729706	B3gat3	beta-1,3-glucuronyltransferase 3 (glucuronosyltransferase I)
1.82714		ILMN_2603539	Cacnb1	calcium channel, voltage-dependent, beta 1 subunit
1.82745		ILMN_2598648	Mff	mitochondrial fission factor
1.82762		ILMN_2707245	Rfwd2	ring finger and WD repeat domain 2
1.82838		ILMN_2724795	Ppp5c	protein phosphatase 5, catalytic subunit
1.82843		ILMN_2907115	Tsr2	TSR2 20S rRNA accumulation
1.82915		ILMN_2981169	Ifit2	interferon-induced protein with tetratricopeptide repeats 2
1.82948		ILMN_1250882	Lias	lipoic acid synthetase
1.82957		ILMN_2612096	Zc3hc1	zinc finger, C3HC type 1
1.82997		ILMN_2629627	Rbm18	RNA binding motif protein 18
1.8301		ILMN_2793442	Ssx2ip	synovial sarcoma, X breakpoint 2 interacting protein
1.83019		ILMN_2940661	Olfr1219	olfactory receptor 1219
1.83028		ILMN_2602597	Sh3rf1	SH3 domain containing ring finger 1
1.83035		ILMN_2756157	Irgq	immunity-related GTPase family, Q
1.83115		ILMN_2826869	Saa1	serum amyloid A 1
1.83142		ILMN_1238609	Rspry1	ring finger and SPRY domain containing 1
1.83167		ILMN_2452628	Zfp566	zinc finger protein 566
1.83186		ILMN_2445166	Vdr	vitamin D receptor
1.83273		ILMN_2948712	Prmt3	protein arginine N-methyltransferase 3
1.8329		ILMN_2598239	Stk25	serine/threonine kinase 25
1.83318		ILMN_2689880	Gstt2	glutathione S-transferase, theta 2
1.83329		ILMN_2751619	Bloc1s3	biogenesis of lysosome-related organelles complex-1, subunit 3
1.8334		ILMN_2695662	Cttn	cortactin
1.83351		ILMN_2653395	Tmem150a	transmembrane protein 150A
1.83384		ILMN_2888342	Thoc3	THO complex 3
1.83424		ILMN_2766105	Mfsd7a	major facilitator superfamily domain containing 7A
1.83429		ILMN_1225039	Sc5d	sterol-C5-desaturase (fungal ERG3, delta-5-desaturase) homolog (S. cerevisae)
1.83528		ILMN_1226978	Pex5	peroxisomal biogenesis factor 5
1.83595		ILMN_2846047	Zswim1	zinc finger SWIM-type containing 1
1.83652		ILMN_1229238	Gm2199	predicted gene 2199
1.83669		ILMN_1256843	Dus2l	dihydrouridine synthase 2-like
1.83691		ILMN_1220014	Ccdc137	coiled-coil domain containing 137
1.83834		ILMN_2612403	Naa35	N(alpha)-acetyltransferase 35, NatC auxiliary subunit
1.83842		ILMN_2793844	Stk40	serine/threonine kinase 40
1.83856		ILMN_1257299	G0s2	G0/G1 switch gene 2
1.83863		ILMN_2599341	Frmd4b	FERM domain containing 4B
1.83877		ILMN_2436561	Tmem19	transmembrane protein 19
1.83878		ILMN_2617381	Mzt1	mitotic spindle organizing protein 1
1.83887		ILMN_1237625	Pced1b	PC-esterase domain containing 1B
1.83899		ILMN_2725188	Atp10a	ATPase, class V, type 10A
1.83902		ILMN_1227260	Lad1	ladinin
1.83931		ILMN_2745849	Snapc1	small nuclear RNA activating complex, polypeptide 1
1.83946		ILMN_2877464	Zbtb9	zinc finger and BTB domain containing 9
1.83956		ILMN_2689740	Trmt10c	tRNA methyltransferase 10C
1.83963		ILMN_1224250	N4bp2l1	NEDD4 binding protein 2-like 1
1.83975		ILMN_2855998	Plek2	pleckstrin 2
1.83981		ILMN_2802711	C78339	expressed sequence C78339
1.84006		ILMN_3133817	Arhgap12	Rho GTPase activating protein 12
1.84116		ILMN_2605307	Mtmr10	myotubularin related protein 10
1.84146		ILMN_2493354	Vmn1r190	vomeronasal 1 receptor, I8
1.84173		ILMN_2876629	DL205075	DL205075
1.84174		ILMN_1233896	Il22	interleukin 22
1.84188		ILMN_2661287	Alpl	alkaline phosphatase, liver/bone/kidney
1.84216		ILMN_2825905	AU021092	expressed sequence AU021092
1.84262		ILMN_2615513	Frk	fyn-related kinase
1.8429		ILMN_2832682	Map1lc3a	microtubule-associated protein 1 light chain 3 alpha
1.84294		ILMN_1255634	Pigyl	phosphatidylinositol glycan anchor biosynthesis, class Y-like
1.84297		ILMN_2807335	Fam107b	family with sequence similarity 107, member B
1.84317		ILMN_2781805	Egln2	EGL nine homolog 2
1.84336		ILMN_2890743	Nosip	nitric oxide synthase interacting protein
1.84413		ILMN_2637804	Sppl2c	signal peptide peptidase 2C
1.84421		ILMN_2522765	Ints12	integrator complex subunit 12
1.84451		ILMN_2907214	Tcea3	transcription elongation factor A (SII), 3
1.84467		ILMN_3021272	Adar	adenosine deaminase, RNA-specific
1.84492		ILMN_1254405	Lmna	lamin A
1.84507		ILMN_1216198	Xpo5	exportin 5
1.84534		ILMN_1221831	Tfap2e	transcription factor AP-2, epsilon
1.84553		ILMN_1226703	Ndor1	NADPH dependent diflavin oxidoreductase 1
1.84573		ILMN_1223348	Gemin4	gem (nuclear organelle) associated protein 4
1.84638		ILMN_2629731	Slc12a4	solute carrier family 12, member 4
1.8465		ILMN_2758896	Trp53i13	transformation related protein 53 inducible protein 13
1.84655		ILMN_2485920	Cacna1a	calcium channel, voltage-dependent, P/Q type, alpha 1A subunit
1.84678		ILMN_2650327	Hmg20a	high mobility group 20A
1.84764		ILMN_1239181	Nmral1	NmrA-like family domain containing 1
1.84768		ILMN_2833706	Fgf7	fibroblast growth factor 7
1.84815		ILMN_2744909	Gmppb	GDP-mannose pyrophosphorylase B
1.8484		ILMN_2863437	1110038F14Rik	RIKEN cDNA 1110038F14 gene
1.84847		ILMN_2621472	Get4	golgi to ER traffic protein 4 homolog
1.84851		ILMN_1219682	Hdac4	histone deacetylase 4
1.84929		ILMN_2800358	Ep300	E1A binding protein p300
1.84944		ILMN_2920549	Map2k4	mitogen-activated protein kinase kinase 4
1.84959		ILMN_2589770	Fam179a	family with sequence similarity 179, member A
1.85074		ILMN_2913913	Unc13d	unc-13 homolog D
1.85077		ILMN_1228942	Cd59a	CD59a antigen
1.8509		ILMN_2678921	Srrm2	serine/arginine repetitive matrix 2
1.85122		ILMN_1228557	Id2	inhibitor of DNA binding 2
1.85135		ILMN_2894943	Gga1	golgi associated, gamma adaptin ear containing, ARF binding protein 1
1.8522		ILMN_2753149	Avil	advillin
1.85239		ILMN_1253604	Kdm5c	lysine (K)-specific demethylase 5C
1.85248		ILMN_3083372	Zfp748	zinc finger protein 748
1.85249		ILMN_2959360	Klhdc8b	kelch domain containing 8B
1.85272		ILMN_3111326	Lipe	lipase, hormone sensitive
1.8529		ILMN_2930680	Lrfn3	leucine rich repeat and fibronectin type III domain containing 3
1.85291		ILMN_2929906	Nts	neurotensin
1.85312		ILMN_1237280	Sgsh	N-sulfoglucosamine sulfohydrolase (sulfamidase)
1.85343		ILMN_2621588	Nosip	nitric oxide synthase interacting protein
1.85359		ILMN_2780759	Pknox1	Pbx/knotted 1 homeobox
1.85469		ILMN_2947568	Gadd45a	growth arrest and DNA-damage-inducible 45 alpha
1.85479		ILMN_1232121	Zeb2	zinc finger E-box binding homeobox 2
1.85484		ILMN_2656359	Samd10	sterile alpha motif domain containing 10
1.85496		ILMN_2821736	Kdm8	lysine (K)-specific demethylase 8
1.85502		ILMN_1225311	Ifnar2	interferon (alpha and beta) receptor 2
1.85504		ILMN_2874422	Angptl1	angiopoietin-like 1
1.85528		ILMN_2599858	Pbx2	pre B cell leukemia homeobox 2
1.85544		ILMN_2627995	Mtmr4	myotubularin related protein 4
1.85609		ILMN_2639925	Naa15	N(alpha)-acetyltransferase 15, NatA auxiliary subunit
1.85637		ILMN_2778751	Ccdc11	coiled-coil domain containing 11
1.85649		ILMN_2742867	Mtap	methylthioadenosine phosphorylase
1.85708		ILMN_2630772	Tceal5	transcription elongation factor A (SII)-like 5
1.85727		ILMN_3140610	Serpinb12	serine (or cysteine) peptidase inhibitor, clade B (ovalbumin), member 12
1.85733		ILMN_2672380	Arhgap22	Rho GTPase activating protein 22
1.85754		ILMN_2751761	Nucks1	nuclear casein kinase and cyclin-dependent kinase substrate 1
1.8576		ILMN_1217063	Lipc	lipase, hepatic
1.85796		ILMN_2739195	Gnal	guanine nucleotide binding protein, alpha stimulating, olfactory type
1.85808		ILMN_2962511	Gorasp1	golgi reassembly stacking protein 1
1.85832		ILMN_2594109	Rnf125	ring finger protein 125
1.85843		ILMN_2855183	Epb4.1l4a	erythrocyte protein band 4.1-like 4a
1.85845		ILMN_1251096	Spock2	sparc/osteonectin, cwcv and kazal-like domains proteoglycan 2
1.85858		ILMN_2928875	Gm13453	predicted gene 13453
1.85874		ILMN_2543108	Fam57a	family with sequence similarity 57, member A
1.85896		ILMN_2660267	Dnm1l	dynamin 1-like
1.85904		ILMN_2752275	Gjc1	gap junction protein, gamma 1
1.85928		ILMN_2910995	Gphn	gephyrin
1.85942		ILMN_3031099	Gm4899	predicted gene 4899
1.85948		ILMN_1213947	Slc25a24	solute carrier family 25 (mitochondrial carrier, phosphate carrier), member 24
1.86003		ILMN_1234812	Iapp	islet amyloid polypeptide
1.86022		ILMN_2655066	Ube2k	ubiquitin-conjugating enzyme E2K
1.86123		ILMN_2810443	Fam103a1	family with sequence similarity 103, member A1
1.86133		ILMN_2837779	Trpv2	transient receptor potential cation channel, subfamily V, member 2
1.86138		ILMN_2703427	Agrp	agouti related protein
1.86144		ILMN_2608811	Cbr3	carbonyl reductase 3
1.86191		ILMN_1234694	Zfp277	zinc finger protein 277
1.86244		ILMN_2725493	Mob2	MOB kinase activator 2
1.86265		ILMN_2709504	Slc25a24	solute carrier family 25 (mitochondrial carrier, phosphate carrier), member 24
1.86285		ILMN_2781458	Tlcd1	TLC domain containing 1
1.86289		ILMN_1229378	Gm9923	predicted pseudogene 9923
1.86308		ILMN_2606436	Diap3	diaphanous homolog 3
1.86329		ILMN_2985497	Naip5	NLR family, apoptosis inhibitory protein 5
1.86352		ILMN_2840514	Klhl7	kelch-like 7
1.86365		ILMN_2748680	Fhit	fragile histidine triad gene
1.86436		ILMN_2963412	Ikzf5	IKAROS family zinc finger 5
1.86463		ILMN_2610370	Cdc23	CDC23 cell division cycle 23
1.86468		ILMN_2896314	Axin2	axin2
1.86484		ILMN_2641946	Rtel1	regulator of telomere elongation helicase 1
1.8662		ILMN_1232514	St3gal5	ST3 beta-galactoside alpha-2,3-sialyltransferase 5
1.86658		ILMN_2772288	Prss30	protease, serine, 30
1.86669		ILMN_1241582	Rad51b	RAD51 homolog B
1.86734		ILMN_1249142	Cpd	carboxypeptidase D
1.86798		ILMN_2934533	Prpf19	PRP19/PSO4 pre-mRNA processing factor 19 homolog
1.86799		ILMN_2625854	Gpx8	glutathione peroxidase 8
1.86829		ILMN_3003290	Hdgf	hepatoma-derived growth factor
1.86832		ILMN_2776911	Mob4	MOB family member 4, phocein
1.86896		ILMN_2987599	AI317395	expressed sequence AI317395
1.86898		ILMN_2497616	Gm2962	predicted pseudogene 2962
1.86902		ILMN_1229310	Clstn3	calsyntenin 3
1.87171		ILMN_2846255	Pgpep1	pyroglutamyl-peptidase I
1.87173		ILMN_2623699	Irf4	interferon regulatory factor 4
1.87195		ILMN_3106592	Rcan2	regulator of calcineurin 2
1.8731		ILMN_2599659	Fmnl3	formin-like 3
1.87323		ILMN_1236304	Hamp	hepcidin antimicrobial peptide
1.87341		ILMN_2658815	Tmem98	transmembrane protein 98
1.87364		ILMN_1231587	BC030867	cDNA sequence BC030867
1.87413		ILMN_2668805	Stam	signal transducing adaptor molecule (SH3 domain and ITAM motif) 1
1.87415		ILMN_2723826	Slc7a7	solute carrier family 7 (cationic amino acid transporter, y+ system), member 7
1.8744		ILMN_2454307	Ap3m1	adaptor-related protein complex 3, mu 1 subunit
1.8747		ILMN_2589219	Epb4.1l2	erythrocyte protein band 4.1-like 2
1.87525		ILMN_1250588	Ptk7	PTK7 protein tyrosine kinase 7
1.87529		ILMN_2756008	Nasp	nuclear autoantigenic sperm protein (histone-binding)
1.87535		ILMN_2607892	Bag4	BCL2-associated athanogene 4
1.87554		ILMN_3143227	Tmem183a	transmembrane protein 183A
1.87633		ILMN_1258552	Noa1	nitric oxide associated 1
1.87639		ILMN_1240222	Mettl1	methyltransferase like 1
1.8764		ILMN_2614752	Gm11295	predicted gene 11295
1.87672		ILMN_2749354	Fam168b	family with sequence similarity 168, member B
1.87699		ILMN_1219074	Slfn2	schlafen 2
1.87713		ILMN_2760353	Prkar2a	protein kinase, cAMP dependent regulatory, type II alpha
1.87737		ILMN_3135697	Zfp869	zinc finger protein 869
1.87803		ILMN_1249234	Rab42	RAB42, member RAS oncogene family
1.87976		ILMN_2977240	Slc39a3	solute carrier family 39 (zinc transporter), member 3
1.8799		ILMN_3002011	Cox18	cytochrome c oxidase assembly protein 18
1.88003		ILMN_1213273	Lrig3	leucine-rich repeats and immunoglobulin-like domains 3
1.88006		ILMN_1248463	Ptch1	patched homolog 1
1.88045		ILMN_2916489	Pbx2	pre B cell leukemia homeobox 2
1.88059		ILMN_2880346	Rrp1b	ribosomal RNA processing 1 homolog B
1.88159		ILMN_1226325	Cnnm2	cyclin M2
1.88161		ILMN_3160657	Olfr873	olfactory receptor 873
1.88195		ILMN_2790382	Gfi1	growth factor independent 1
1.88241		ILMN_2736762	Ifrd2	interferon-related developmental regulator 2
1.88248		ILMN_2591411	Bloc1s4	biogenesis of organelles complex-1, subunit 4, cappuccino
1.88322		ILMN_2630767	Cope	coatomer protein complex, subunit epsilon
1.88351		ILMN_2752940	Dhcr24	24-dehydrocholesterol reductase
1.88397		ILMN_1214375	Gpn2	GPN-loop GTPase 2
1.8849		ILMN_1229551	Pigo	phosphatidylinositol glycan anchor biosynthesis, class O
1.88554		ILMN_2853212	Spns1	spinster homolog 1
1.88567		ILMN_2665161	Kat7	K(lysine) acetyltransferase 7
1.8863		ILMN_2881610	Tcaim	T cell activation inhibitor, mitochondrial
1.88644		ILMN_2942588	Yeats2	YEATS domain containing 2
1.88655		ILMN_2753867	Scgb3a2	secretoglobin, family 3A, member 2
1.88685		ILMN_1217328	Hoxc6	homeobox C6
1.88692		ILMN_2595908	Mmp19	matrix metallopeptidase 19
1.88694		ILMN_2618918	Slc2a6	solute carrier family 2 (facilitated glucose transporter), member 6
1.88725		ILMN_2589412	Slc20a1	solute carrier family 20, member 1
1.88733		ILMN_2704372	Adar	adenosine deaminase, RNA-specific
1.88774		ILMN_2655260	Ptp4a3	protein tyrosine phosphatase 4a3
1.88793		ILMN_2864798	Zc3hc1	zinc finger, C3HC type 1
1.88939		ILMN_2906948	Rapgef6	Rap guanine nucleotide exchange factor 6
1.8898		ILMN_2825260	1110059G10Rik	RIKEN cDNA 1110059G10 gene
1.88981		ILMN_1236049	Mterfd2	MTERF domain containing 2
[truncated: 1,284 more rows]

## Sheet: D) comparison
	Illumina ID	Gene symbol	Gene name	Group
	ILMN 1260428	Myl2	myosin, light polypeptide 2, regulatory, cardiac, slow	A
	ILMN 1219423	Myh2	myosin, heavy polypeptide 2, skeletal muscle, adult	A
	ILMN 2738825	Acta1	actin, alpha 1, skeletal muscle	A
	ILMN 2882658	Tnnc2	troponin C2, fast	A
	ILMN 2977331	Mylpf	myosin light chain, phosphorylatable, fast skeletal muscle	A
	ILMN 2666864	Atp2a1	ATPase, Ca++ transporting, cardiac muscle, fast twitch 1	A
	ILMN 2482209	Tpm2	tropomyosin 2, beta	A
	ILMN 1223735	Myh8	myosin, heavy polypeptide 8, skeletal muscle, perinatal	A
	ILMN 2704972	Krt13	keratin 13	A
	ILMN 1241825	Lor	loricrin	A
	ILMN 2941749	Lce3b	late cornified envelope 3B	A
	ILMN 2681913	Crct1	cysteine-rich C-terminal 1	A
	ILMN 2868152	Krtdap	keratinocyte differentiation associated protein	A
	ILMN 2610594	Lce3f	late cornified envelope 3F	A
	ILMN 2667665	Rptn	repetin	A
	ILMN 2900502	Gm94	predicted gene 94	A
	ILMN 3140610	Serpinb12	serine (or cysteine) peptidase inhibitor, clade B (ovalbumin), member 12	A
	ILMN 2723803	Serpinb12	serine (or cysteine) peptidase inhibitor, clade B (ovalbumin), member 12	A
	ILMN 2740559	Rptn	repetin	A
	ILMN 2872965	Lce1b	late cornified envelope 1B	A
	ILMN 1239166	Lce1m	late cornified envelope 1M	A
	ILMN 2722616	Krt14	keratin 14	A
	ILMN 2969105	Mybpc1	myosin binding protein C, slow-type	A
	ILMN 2649810	Rpl3l	ribosomal protein L3-like	A
	ILMN 2954987	Mb	myoglobin	A
	ILMN 1234662	Mb	myoglobin	A
	ILMN 2837969	Serpinb3a	serine (or cysteine) peptidase inhibitor, clade B (ovalbumin), member 3A	A
	ILMN 1248103	Sprr1b	small proline-rich protein 1B	A
	ILMN 2878542	Myl1	myosin, light polypeptide 1	A
	ILMN 2978038	Myh8	myosin, heavy polypeptide 8, skeletal muscle, perinatal	A
	ILMN 2691780	Myl3	myosin, light polypeptide 3	A
	ILMN 2608804	Ckm	creatine kinase, muscle	A
	ILMN 2865744	Myo1a	myosin IA	A
	ILMN 2906728	H19	H19 fetal liver mRNA	A
	ILMN 1218223	Mb	myoglobin	A
	ILMN 2744469	Mybpc1	myosin binding protein C, slow-type	A
	ILMN 2469018	Tnnt2	troponin T2, cardiac	A
	ILMN 2481133	Tnni2	troponin I, skeletal, fast 2	A
	ILMN 2621930	Krt4	keratin 4	A
	ILMN 2619519	Lce3b	late cornified envelope 3B	A
	ILMN 2699923	Asprv1	aspartic peptidase, retroviral-like 1	A
	ILMN 2705918	Defb4	defensin beta 4	A
	ILMN 3043109	Cnfn	cornifelin	A
	ILMN 2753750	Lce3b	late cornified envelope 3B	A
	ILMN 2621158	Lce3b	late cornified envelope 3B	A
	ILMN 2817864	Ckmt2	creatine kinase, mitochondrial 2	A
	ILMN 2698052	Ckmt2	creatine kinase, mitochondrial 2	A
	ILMN 2460136	Tnnt1	troponin T1, skeletal, slow	A
	ILMN 2593523	Lce1f	late cornified envelope 1F	A
	ILMN 2615250	Myoz1	myozenin 1	A
	ILMN 1241214	Myh4	myosin, heavy polypeptide 4, skeletal muscle	A
	ILMN 2740259	Myo1a	myosin IA	A
	ILMN 2871441	Lgals7	lectin, galactose binding, soluble 7	A
	ILMN 1251725	Ly6g6c	lymphocyte antigen 6 complex, locus G6C	A
	ILMN 2740391	Mt4	metallothionein 4	A
	ILMN 2781577	Lce3b	late cornified envelope 3B	A
	ILMN 1234820	Lce1a1	late cornified envelope 1A1	A
	ILMN 2771219	Pdlim5	PDZ and LIM domain 5	A
	ILMN 1220086	Yipf7	Yip1 domain family, member 7	A
	ILMN 2886610	Txlnb	taxilin beta	A
	ILMN 2732401	Abra	actin-binding Rho activating protein	A
	ILMN 2957987	2310042D19Rik	RIKEN cDNA 2310042D19 gene	A
	ILMN 2806065	Ankrd2	ankyrin repeat domain 2	A
	ILMN 2438793	Tmod4	tropomodulin 4	A
	ILMN 2834563	Serpinb11	serine (or cysteine) peptidase inhibitor, clade B (ovalbumin), member 11	A
	ILMN 2603101	Hrnr	hornerin	A
	ILMN 2686132	Ada	adenosine deaminase	A
	ILMN 2699139	Sprr1b	small proline-rich protein 1B	A
	ILMN 2909248	Vgll2	vestigial like 2 homolog	A
	ILMN 1243407	Klk10	kallikrein related-peptidase 10	A
	ILMN 2634140	2310042E22Rik	RIKEN cDNA 2310042E22 gene	A
	ILMN 1245221	Chrna1	cholinergic receptor, nicotinic, alpha polypeptide 1	A
	ILMN 2774281	Smtnl1	smoothelin-like 1	A
	ILMN 2971142	Ampd1	adenosine monophosphate deaminase 1	A
	ILMN 2900484	Trim72	tripartite motif-containing 72	A
	ILMN 2918875	Sln	sarcolipin	A
	ILMN 2765759	Asb2	ankyrin repeat and SOCS box-containing 2	A
	ILMN 1259206	Hrc	histidine rich calcium binding protein	A
	ILMN 3064283	Pde4dip	phosphodiesterase 4D interacting protein (myomegalin)	A
	ILMN 2628892	Pfkm	phosphofructokinase, muscle	A
	ILMN 1245079	Adssl1	adenylosuccinate synthetase like 1	A
	ILMN 2629581	Cox6a2	cytochrome c oxidase subunit VIa polypeptide 2	A
	ILMN 2785679	Smpx	small muscle protein, X-linked	A
	ILMN 2635197	Psapl1	prosaposin-like 1	A
	ILMN 2892211	2310002J15Rik	RIKEN cDNA 2310002J15 gene	A
	ILMN 2731819	Lce1a2	late cornified envelope 1A2	A
	ILMN 2946970	Them5	thioesterase superfamily member 5	A
	ILMN 2796382	Cdsn	corneodesmosin	A
	ILMN 2730425	Ryr1	ryanodine receptor 1, skeletal muscle	A
	ILMN 2676012	Mybpc2	myosin binding protein C, fast-type	A
	ILMN 2733073	Ryr1	ryanodine receptor 1, skeletal muscle	A
	ILMN 2416670	Ttn	titin	A
	ILMN 3128792	Dbi	diazepam binding inhibitor	A
	ILMN 2666990	Eef1a2	eukaryotic translation elongation factor 1 alpha 2	A
	ILMN 2805339	Hspb6	heat shock protein, alpha-crystallin-related, B6	A
	ILMN 2933357	Tcap	titin-cap	A
	ILMN 2694907	Myl1	myosin, light polypeptide 1	A
	ILMN 2741117	Ankrd23	ankyrin repeat domain 23	A
	ILMN 2613038	Ppp1r27	protein phosphatase 1, regulatory subunit 27	A
	ILMN 2488846	Tmod4	tropomodulin 4	A
	ILMN 1214119	2310002L09Rik	RIKEN cDNA 2310002L09 gene	A
	ILMN 2842357	Ryr1	ryanodine receptor 1, skeletal muscle	A
	ILMN 1235070	Nrap	nebulin-related anchoring protein	A
	ILMN 1237871	Ampd1	adenosine monophosphate deaminase 1	A
	ILMN 2588815	Pgam2	phosphoglycerate mutase 2	A
	ILMN 2971559	Eef1a2	eukaryotic translation elongation factor 1 alpha 2	A
	ILMN 2742068	Csrp3	cysteine and glycine-rich protein 3	A
	ILMN 2789651	Csrp3	cysteine and glycine-rich protein 3	A
	ILMN 2789650	Csrp3	cysteine and glycine-rich protein 3	A
	ILMN 2740939	Krt5	keratin 5	A
	ILMN 1247118	Klhl31	kelch-like 31	A
	ILMN 2609549	Cacng1	calcium channel, voltage-dependent, gamma subunit 1	A
	ILMN 2879995	Col17a1	collagen, type XVII, alpha 1	A
	ILMN 2858930	Krt15	keratin 15	A
	ILMN 2519313	Tmod4	tropomodulin 4	A
	ILMN 2625299	Sypl2	synaptophysin-like 2	A
	ILMN 1220498	Pygm	muscle glycogen phosphorylase	A
	ILMN 3001417	Alpk3	alpha-kinase 3	A
	ILMN 2756950	Trim54	tripartite motif-containing 54	A
	ILMN 2853166	Itgb1bp2	integrin beta 1 binding protein 2	A
	ILMN 2677662	Hspb7	heat shock protein family, member 7 (cardiovascular)	A
	ILMN 1237529	Lce1c	late cornified envelope 1C	A
	ILMN 1243054	Gm94	predicted gene 94	A
	ILMN 1248916	Lypd3	Ly6/Plaur domain containing 3	A
	ILMN 1219326	Calm4	calmodulin 4	A
	ILMN 2678637	Fam25c	family with sequence similarity 25, member C	A
	ILMN 1253178	Aldh3a1	aldehyde dehydrogenase family 3, subfamily A1	A
	ILMN 3139548	Lmo3	LIM domain only 3	A
	ILMN 2915893	Scgb2b27	secretoglobin, family 2B, member 27	B
	ILMN 2845370	Spt1	salivary protein 1	B
	ILMN 2771109	Scgb2b27	secretoglobin, family 2B, member 27	B
	ILMN 2623234	Prol1	proline rich, lacrimal 1	B
	ILMN 1247393	Prol1	proline rich, lacrimal 1	B
	ILMN 2703052	Scgb1b27	secretoglobin, family 1B, member 27	B
	ILMN 1240537	Arpp21	cyclic AMP-regulated phosphoprotein, 21	B
	ILMN 2661214	Krt17	keratin 17	B
	ILMN 2995190	Olfr899	olfactory receptor 899	B
	ILMN 2478960	Mzf1	myeloid zinc finger 1	B
	ILMN 2859453	Kcnh6	potassium voltage-gated channel, subfamily H (eag-related), member 6	B
	ILMN 2653100	Tbc1d7	TBC1 domain family, member 7	B
	ILMN 1235966	Alox12b	arachidonate 12-lipoxygenase, 12R type	B
	ILMN 3004553	Pfkm	phosphofructokinase, muscle	B
	ILMN 2593699	Sema6c	sema domain, transmembrane domain (TM), and cytoplasmic domain, (semaphorin) 6C	B
	ILMN 2590478	Polk	polymerase (DNA directed), kappa	B
	ILMN 2735547	Ms4a4d	membrane-spanning 4-domains, subfamily A, member 4D	B
	ILMN 1243795	Krt24	keratin 24	B
	ILMN 1216661	Col6a2	collagen, type VI, alpha 2	B
	ILMN 2647757	Ccl11	chemokine (C-C motif) ligand 11	B
	ILMN 2617228	Aurka	aurora kinase A	B
	ILMN 2720341	Dach1	dachshund 1	B
	ILMN 1236506	Edaradd	EDAR (ectodysplasin-A receptor)-associated death domain	B
	ILMN 2742695	Clca6	chloride channel calcium activated 6	B
	ILMN 2742861	Serpina3f	serine (or cysteine) peptidase inhibitor, clade A, member 3F	B
	ILMN 1226530	Ston2	stonin 2	B
	ILMN 1247173	Tyms	thymidylate synthase	B
	ILMN 2892678	Slc9a6	solute carrier family 9 (sodium/hydrogen exchanger), member 6	B
	ILMN 2609590	Cpa3	carboxypeptidase A3, mast cell	B
	ILMN 2643187	Col25a1	collagen, type XXV, alpha 1	B
	ILMN 2750515	Fos	FBJ osteosarcoma oncogene	B
	ILMN 1256423	Ranbp3l	RAN binding protein 3-like	B
	ILMN 2730325	Creb1	cAMP responsive element binding protein 1	B
	ILMN 2879570	Zfp622	zinc finger protein 622	B
	ILMN 2619903	Olfr11	olfactory receptor 11	B
	ILMN 1217077	Oc90	otoconin 90	B
	ILMN 2493980	Vmn1r-ps32	vomeronasal 1 receptor, pseudogene 32	B
	ILMN 2529961	Gm813	predicted gene 813	B
	ILMN 2648990	Slco1a4	solute carrier organic anion transporter family, member 1a4	B
	ILMN 2890935	Avpr1a	arginine vasopressin receptor 1A	B
	ILMN 2603760	Calr	calreticulin	B
	ILMN 2696575	Ctnnb1	catenin, beta 1	B
	ILMN 2698602	Nlrp2	NLR family, pyrin domain containing 2	B
	ILMN 2982123	Sync	syncoilin	B
	ILMN 2814385	Tlcd2	TLC domain containing 2	B
	ILMN 1253671	Sec22a	SEC22 vesicle trafficking protein homolog A	B
	ILMN 2707652	Olfr578	olfactory receptor 578	B
	ILMN 1214180	Gpr124	G protein-coupled receptor 124	B
	ILMN 1215066	Olfr741	olfactory receptor 741	B
	ILMN 1228004	Olfr1154	olfactory receptor 1154	B
	ILMN 2976077	Sox3	SRY-box containing gene 3	B
	ILMN 3076180	Stk35	serine/threonine kinase 35	B
	ILMN 2449157	Tnfsf9	tumor necrosis factor superfamily, member 9	B
	ILMN 2782556	Gm7350	predicted gene 7350	B
	ILMN 2993745	Ahsg	alpha-2-HS-glycoprotein	B
	ILMN 2458184	Upp2	uridine phosphorylase 2	B
	ILMN 2695964	Lep	leptin	B
	ILMN 2592389	Sdhb	succinate dehydrogenase complex, subunit B, iron sulfur (Ip)	B
	ILMN 1236560	Gtf2a1	general transcription factor II A, 1	B
	ILMN 2633275	Golt1b	golgi transport 1 homolog B	B
	ILMN 2737794	Nudt15	nudix (nucleoside diphosphate linked moiety X)-type motif 15	B
	ILMN 2593476	Gm5501	predicted gene 5501	B
	ILMN 1217634	Olfr981	olfactory receptor 981	B
	ILMN 1256760	Mrps14	mitochondrial ribosomal protein S14	B
	ILMN 2454348	Tnfrsf10b	tumor necrosis factor receptor superfamily, member 10b	B
	ILMN 2971688	Nrg1	neuregulin 1	B
	ILMN 2607229	Tas2r121	taste receptor, type 2, member 121	B
	ILMN 1235277	Clrn1	clarin 1	B
	ILMN 2733146	Prdx6-rs1	peroxiredoxin 6, related sequence 1	B
	ILMN 2419650	Zeb2	zinc finger E-box binding homeobox 2	B
	ILMN 2660541	Dpy19l3	dpy-19-like 3	B
	ILMN 2699466	Pla2g12b	phospholipase A2, group XIIB	B
	ILMN 2759015	4933427D06Rik	RIKEN cDNA 4933427D06 gene	B
	ILMN 1247855	Nepn	nephrocan	B
	ILMN 2712631	Plekhh2	pleckstrin homology domain containing, family H (with MyTH4 domain) member 2	B
	ILMN 2639818	Acan	aggrecan	B
	ILMN 1246324	Tmem74	transmembrane protein 74	B
	ILMN 2700460	Odf2l	outer dense fiber of sperm tails 2-like	B
	ILMN 2722413	Mastl	microtubule associated serine/threonine kinase-like	B
	ILMN 1213915	Tnpo1	transportin 1	B
	ILMN 2743093	Ccdc69	coiled-coil domain containing 69	B
	ILMN 2774563	Mug4	murinoglobulin 4	B
	ILMN 2694022	Zfp599	zinc finger protein 599	B
	ILMN 2712332	Rars2	arginyl-tRNA synthetase 2, mitochondrial	B
	ILMN 2732601	Arsg	arylsulfatase G	B
	ILMN 2511684	Tlx1	T cell leukemia, homeobox 1	B
	ILMN 2758099	Olfr1312	olfactory receptor 1312	B
	ILMN 1227610	Rcan3	regulator of calcineurin 3	B
	ILMN 2734616	Rfx6	regulatory factor X, 6	B
	ILMN 2769991	Cyp2c29	cytochrome P450, family 2, subfamily c, polypeptide 29	B
	ILMN 2723763	Chga	chromogranin A	B
	ILMN 1257893	4921511C20Rik	RIKEN cDNA 4921511C20 gene	B
	ILMN 2662920	Dbt	dihydrolipoamide branched chain transacylase E2	B
	ILMN 2736539	Cyp2c55	cytochrome P450, family 2, subfamily c, polypeptide 55	B
	ILMN 2856166	Klhdc4	kelch domain containing 4	B
	ILMN 2781520	D330045A20Rik	RIKEN cDNA D330045A20 gene	B
	ILMN 2533336	Ces1a	carboxylesterase 1A	B
	ILMN 2760183	Ppef2	protein phosphatase, EF hand calcium-binding domain 2	B
	ILMN 2755900	Gm6532	predicted pseudogene 6532	B
	ILMN 1215878	Lce1l	late cornified envelope 1L	B
	ILMN 1257880	Itga7	integrin alpha 7	B
	ILMN 1251209	Gzmc	granzyme C	B
	ILMN 1235814	Ctsm	cathepsin M	B
	ILMN 1224495	Rps6ka6	ribosomal protein S6 kinase polypeptide 6	B
	ILMN 2470407	Zfp296	zinc finger protein 296	B
	ILMN 3143833	Kif5a	kinesin family member 5A	B
	ILMN 2911551	Gucy2c	guanylate cyclase 2c	B
	ILMN 2945633	Olfr1086	olfactory receptor 1086	B
	ILMN 2723322	Hbb-bh1	hemoglobin Z, beta-like embryonic chain	B
	ILMN 1223315	Scarb1	scavenger receptor class B, member 1	B
	ILMN 2710819	Csf1r	colony stimulating factor 1 receptor	B
	ILMN 2595990	Homer1	homer homolog 1	B
	ILMN 2948987	Rchy1	ring finger and CHY zinc finger domain containing 1	B
	ILMN 1226861	Unkl	unkempt-like	B
	ILMN 1226411	Lrrc9	leucine rich repeat containing 9	B
	ILMN 1236889	Selp	selectin, platelet	B
	ILMN 2617318	Lrfn5	leucine rich repeat and fibronectin type III domain containing 5	B
	ILMN 1249124	Thap2	THAP domain containing, apoptosis associated protein 2	B
	ILMN 1245217	Cyp2c50	cytochrome P450, family 2, subfamily c, polypeptide 50	B
	ILMN 1255335	Dclre1b	DNA cross-link repair 1B, PSO2 homolog	B
	ILMN 2750669	Rngtt	RNA guanylyltransferase and 5'-phosphatase	B
	ILMN 3132549	Tdrd1	tudor domain containing 1	B
	ILMN 2592571	Dnajc28	DnaJ (Hsp40) homolog, subfamily C, member 28	B
	ILMN 2870672	Fbln1	fibulin 1	B
	ILMN 2781850	Bpifb4	BPI fold containing family B, member 4	B
	ILMN 2726705	Srprb	signal recognition particle receptor, B subunit	B
	ILMN 1260029	Gnat1	guanine nucleotide binding protein, alpha transducing 1	B
	ILMN 1244618	Dlk1	delta-like 1 homolog	B
	ILMN 2484215	Tram1l1	translocation associated membrane protein 1-like 1	B
	ILMN 2675740	Mars2	methionine-tRNA synthetase 2	B
	ILMN 2609212	Olfr62	olfactory receptor 62	B
	ILMN 2888872	4932414N04Rik	RIKEN cDNA 4932414N04 gene	B
	ILMN 2732851	Gucy2e	guanylate cyclase 2e	B
	ILMN 2638708	Ccdc171	coiled-coil domain containing 171	B
	ILMN 2650511	Lcor	ligand dependent nuclear receptor corepressor	B
	ILMN 2725531	1700028K03Rik	RIKEN cDNA 1700028K03 gene	B
	ILMN 2741689	Tm2d1	TM2 domain containing 1	B
	ILMN 2598061	AY074887	cDNA sequence AY074887	B
	ILMN 2840082	P2ry12	purinergic receptor P2Y, G-protein coupled 12	B
	ILMN 2695391	Dnttip2	deoxynucleotidyltransferase, terminal, interacting protein 2	B
	ILMN 2698652	Smyd5	SET and MYND domain containing 5	B
	ILMN 2662329	Acsm2	acyl-CoA synthetase medium-chain family member 2	B
	ILMN 1216490	Gzmg	granzyme G	B
	ILMN 1222770	Rbfox2	RNA binding protein, fox-1 homolog 2	B
	ILMN 3155492	Tapbp	TAP binding protein	B
	ILMN 2822888	Ankrd34c	ankyrin repeat domain 34C	B
	ILMN 2598478	Sncg	synuclein, gamma	B
	ILMN 3161447	Olfr744	olfactory receptor 744	B
	ILMN 1222503	Alg5	asparagine-linked glycosylation 5	B
	ILMN 2672509	Fam132b	family with sequence similarity 132, member B	B
	ILMN 2737442	Hectd2	HECT domain containing 2	B
	ILMN 2588663	Txndc11	thioredoxin domain containing 11	B
	ILMN 2733290	Ivl	involucrin	B
	ILMN 1251046	Dmrtc1a	DMRT-like family C1a	B
	ILMN 2901131	Pirt	phosphoinositide-interacting regulator of transient receptor potential channels	B
	ILMN 2499177	Vmn1r174	vomeronasal 1 receptor 174	B
	ILMN 2886194	Tmprss5	transmembrane protease, serine 5 (spinesin)	B
	ILMN 1255112	Camk1d	calcium/calmodulin-dependent protein kinase ID	B
	ILMN 3000108	Lsm6	LSM6 homolog, U6 small nuclear RNA associated	B
	ILMN 2675708	Hoxb6	homeobox B6	B
	ILMN 2881486	Cbfa2t3	core-binding factor, runt domain, alpha subunit 2, translocated to, 3	B
	ILMN 2748021	Pcdhgb8	protocadherin gamma subfamily B, 8	B
	ILMN 1231471	Zfp94	zinc finger protein 94	B
	ILMN 2705452	Pcdhga12	protocadherin gamma subfamily A, 12	B
	ILMN 1248719	4930447C04Rik	RIKEN cDNA 4930447C04 gene	B
	ILMN 2727643	Cdon	cell adhesion molecule-related/down-regulated by oncogenes	B
	ILMN 1248780	Sprr2b	small proline-rich protein 2B	B
	ILMN 2962747	Fzr1	fizzy/cell division cycle 20 related 1	B
	ILMN 1244658	Sema3d	sema domain, immunoglobulin domain (Ig), short basic domain, secreted, (semaphorin) 3D	B
	ILMN 2741231	Tenm3	teneurin transmembrane protein 3	B
	ILMN 1222229	Vmn2r57	vomeronasal 2, receptor 57	B
	ILMN 1229628	Olfr157	olfactory receptor 157	B
	ILMN 2649484	Nlrp4b	NLR family, pyrin domain containing 4B	B
	ILMN 1219696	Inpp4a	inositol polyphosphate-4-phosphatase, type I	B
	ILMN 2979307	Nek3	NIMA (never in mitosis gene a)-related expressed kinase 3	B
	ILMN 2619362	Pop7	processing of precursor 7, ribonuclease P family,	B
	ILMN 1217839	Nap1l3	nucleosome assembly protein 1-like 3	B
	ILMN 1237651	Ipp	IAP promoted placental gene	B
	ILMN 2787738	Smyd5	SET and MYND domain containing 5	B
	ILMN 2959701	Olfr963	olfactory receptor 963	B
	ILMN 2631882	Thbs4	thrombospondin 4	B
	ILMN 1250164	Olfr212	olfactory receptor 212	B
	ILMN 2616111	4932418E24Rik	RIKEN cDNA 4932418E24 gene	B
	ILMN 2934792	Crisp1	cysteine-rich secretory protein 1	B
	ILMN 2819496	Lingo3	leucine rich repeat and Ig domain containing 3	B
	ILMN 2776578	Coro6	coronin 6	B
	ILMN 3161906	Zbtbd6	kelch repeat and BTB (POZ) domain containing 6	B
	ILMN 3086192	Ybx2	Y box protein 2	B
	ILMN 2623912	Ast1	Ast1	B
	ILMN 2662020	Fbxl5	F-box and leucine-rich repeat protein 5	B
	ILMN 2697164	Zfp946	zinc finger protein 946	B
	ILMN 3012227	Nfatc2	nuclear factor of activated T cells, cytoplasmic, calcineurin dependent 2	B
	ILMN 1239462	Stra8	stimulated by retinoic acid gene 8	B
	ILMN 1245983	Rag2	recombination activating gene 2	B
	ILMN 2627081	Dkkl1	dickkopf-like 1	B
	ILMN 1251816	Olfr1274	olfactory receptor 1274	B
	ILMN 2452957	Vmn1r80	vomeronasal 1 receptor 80	B
	ILMN 2664579	Ncdn	neurochondrin	B
	ILMN 2727692	Numb	numb gene homolog	B
	ILMN 2921383	Serpina6	serine (or cysteine) peptidase inhibitor, clade A, member 6	B
	ILMN 3030009	Gng7	guanine nucleotide binding protein, gamma 7	B
	ILMN 1217710	Wdr27	WD repeat domain 27	B
	ILMN 2685373	Olfr1288	olfactory receptor 1288	B
	ILMN 1239691	Taar8a	trace amine-associated receptor 8A	B
	ILMN 2589171	Olfr43	olfactory receptor 43	B
	ILMN 2734452	Shq1	SHQ1 homolog	B
	ILMN 2737550	Olfr60	olfactory receptor 60	B
	ILMN 3160900	Olfr225	olfactory receptor 225	B
	ILMN 1213055	Mapk1	mitogen-activated protein kinase 1	B
	ILMN 2934639	Vmn1r216	vomeronasal 1 receptor 216	B
	ILMN 2846026	Rhox4d	reproductive homeobox 4D	B
	ILMN 2755026	Gabrg2	gamma-aminobutyric acid A receptor, subunit gamma 2	B
	ILMN 1237995	Tacr3	tachykinin receptor 3	B
	ILMN 2598271	Asb17	ankyrin repeat and SOCS box-containing 17	B
	ILMN 2612886	Olfr1283	olfactory receptor 1283	B
	ILMN 1253441	Olfr539	olfactory receptor 539	B
	ILMN 2655888	Leng8	leukocyte receptor cluster (LRC) member 8	B
	ILMN 2758642	Fam175a	family with sequence similarity 175, member A	B
	ILMN 2680992	Olfr814	olfactory receptor 814	B
	ILMN 1233577	Rps6ka5	ribosomal protein S6 kinase, polypeptide 5	B
	ILMN 2791018	Olfr1097	olfactory receptor 1097	B
	ILMN 1243885	Plagl2	pleiomorphic adenoma gene-like 2	B
	ILMN 2681936	Purg	purine-rich element binding protein G	B
	ILMN 2495299	Zdhhc1	zinc finger, DHHC domain containing 1	B
	ILMN 2648967	Arrdc4	arrestin domain containing 4	B
	ILMN 1245338	Hip1	huntingtin interacting protein 1	B
	ILMN 3160503	Olfr1465	olfactory receptor 1465	B
	ILMN 2634283	Ssbp3	single-stranded DNA binding protein 3	B
	ILMN 2643057	Trappc6a	trafficking protein particle complex 6A	B
	ILMN 2693094	Lrch4	leucine-rich repeats and calponin homology (CH) domain containing 4	B
	ILMN 1238094	Tfdp2	transcription factor Dp 2	B
	ILMN 1238635	Shbg	sex hormone binding globulin	B
	ILMN 2641863	Gbp9	guanylate-binding protein 9	B
	ILMN 2957665	Mus81	MUS81 endonuclease homolog	B
	ILMN 1225522	Trpc4ap	transient receptor potential cation channel, subfamily C, member 4 associated protein	B
	ILMN 2776876	Rprd1a	regulation of nuclear pre-mRNA domain containing 1A	B
	ILMN 3132361	Ncoa4	nuclear receptor coactivator 4	B
	ILMN 2956881	Ppp2r5d	protein phosphatase 2, regulatory subunit B (B56), delta isoform	B
	ILMN 1245469	Rabggta	Rab geranylgeranyl transferase, a subunit	B
	ILMN 1226152	Alkbh4	alkB, alkylation repair homolog 4	B
	ILMN 1220893	Zfp281	zinc finger protein 281	B
	ILMN 1220038	Kcnc3	potassium voltage gated channel, Shaw-related subfamily, member 3	B
	ILMN 2732317	Pik3r2	phosphatidylinositol 3-kinase, regulatory subunit, polypeptide 2 (p85 beta)	B
	ILMN 3162754	Sars2	seryl-aminoacyl-tRNA synthetase 2	B
	ILMN 2717127	Ddx58	DEAD (Asp-Glu-Ala-Asp) box polypeptide 58	B
	ILMN 3090545	Dppa5a	developmental pluripotency associated 5A	B
	ILMN 1241487	Bdkrb2	bradykinin receptor, beta 2	B
	ILMN 2691664	4930430F08Rik	RIKEN cDNA 4930430F08 gene	B
	ILMN 1243722	Lzts3	leucine zipper, putative tumor suppressor family member 3	B
	ILMN 2652385	Baz2a	bromodomain adjacent to zinc finger domain, 2A	B
	ILMN 1228822	Cep41	centrosomal protein 41	B
	ILMN 2990485	Zfp791	zinc finger protein 791	B
	ILMN 1214910	Clpsl2	colipase-like 2	B
	ILMN 2739740	Krt84	keratin 84	B
	ILMN 2655694	Med9	mediator of RNA polymerase II transcription, subunit 9 homolog	B
	ILMN 2662468	C87499	expressed sequence C87499	B
	ILMN 2704199	Snip1	Smad nuclear interacting protein 1	B
	ILMN 1227295	BC005537	cDNA sequence BC005537	B
	ILMN 2454786	Tpcn1	two pore channel 1	B
	ILMN 1213745	Ints9	integrator complex subunit 9	B
	ILMN 2611931	Surf2	surfeit gene 2	B
	ILMN 2710811	Gckr	glucokinase regulatory protein	B
	ILMN 1240294	Kcna10	potassium voltage-gated channel, shaker-related subfamily, member 10	B
	ILMN 3140788	Gm4900	predicted gene 4900	B
	ILMN 2713332	Dnajc12	DnaJ (Hsp40) homolog, subfamily C, member 12	B
	ILMN 2704557	Serpinb9	serine (or cysteine) peptidase inhibitor, clade B, member 9	B
	ILMN 2765389	Fbxo8	F-box protein 8	B
	ILMN 2643777	Dll3	delta-like 3	B
	ILMN 2514674	Xrn1	5'-3' exoribonuclease 1	B
	ILMN 2637438	Ermn	ermin, ERM-like protein	B
	ILMN 2644302	Hdac9	histone deacetylase 9	B
	ILMN 1228752	Isyna1	myo-inositol 1-phosphate synthase A1	B
	ILMN 1222406	Olfr1414	olfactory receptor 1414	B
	ILMN 3040617	B230217C12Rik	RIKEN cDNA B230217C12 gene	B
	ILMN 2622856	Apol9a	apolipoprotein L 9a	B
	ILMN 2731113	Evx1	even skipped homeotic gene 1 homolog	B
	ILMN 2940713	Rap1gap2	RAP1 GTPase activating protein 2	B
	ILMN 2658592	5830411N06Rik	RIKEN cDNA 5830411N06 gene	B
	ILMN 1217703	Col11a1	collagen, type XI, alpha 1	B
	ILMN 1258450	Setd7	SET domain containing (lysine methyltransferase) 7	B
	ILMN 2783833	Odf3l2	outer dense fiber of sperm tails 3-like 2	B
	ILMN 1216972	Clec4e	C-type lectin domain family 4, member e	B
	ILMN 1229662	Tmem132e	transmembrane protein 132E	B
	ILMN 2710431	Olfr944	olfactory receptor 944	B
	ILMN 2590482	Polk	polymerase (DNA directed), kappa	B
	ILMN 2686697	Fam21	family with sequence similarity 21	B
	ILMN 2671661	Aanat	arylalkylamine N-acetyltransferase	B
	ILMN 2643601	Ddx4	DEAD (Asp-Glu-Ala-Asp) box polypeptide 4	B
	ILMN 2661138	Fam210a	family with sequence similarity 210, member A	B
	ILMN 3011376	Cd244	CD244 natural killer cell receptor 2B4	B
	ILMN 2866742	Tmem92	transmembrane protein 92	B
	ILMN 1217704	Slc16a14	solute carrier family 16 (monocarboxylic acid transporters), member 14	B
	ILMN 2925730	Olfr458	olfactory receptor 458	B
	ILMN 3163399	Cyp4x1	cytochrome P450, family 4, subfamily x, polypeptide 1	B
	ILMN 2955509	Klk1	kallikrein 1	B
	ILMN 2636803	Acyp2	acylphosphatase 2, muscle type	B
	ILMN 1226326	Exoc3l2	exocyst complex component 3-like 2	B
	ILMN 2679784	Nefl	neurofilament, light polypeptide	B
	ILMN 2645981	Akap10	A kinase anchor protein 10	B
	ILMN 2961313	Vmn1r62	vomeronasal 1 receptor 62	B
	ILMN 1238130	Elp5	elongator acetyltransferase complex subunit 5	B
	ILMN 1241917	Pdc	phosducin	B
	ILMN 2737893	Olfr881	olfactory receptor 881	B
	ILMN 2695988	1700074P13Rik	RIKEN cDNA 1700074P13 gene	B
	ILMN 1250802	Ddx4	DEAD (Asp-Glu-Ala-Asp) box polypeptide 4	B
	ILMN 2646854	Olfr568	olfactory receptor 568	B
	ILMN 2673868	Qsox2	quiescin Q6 sulfhydryl oxidase 2	B
	ILMN 2942628	Rnf182	ring finger protein 182	B
	ILMN 2750971	Ifna9	interferon alpha 9	B
	ILMN 2970494	Serpina3k	serine (or cysteine) peptidase inhibitor, clade A, member 3K	B
	ILMN 3055425	Pofut1	protein O-fucosyltransferase 1	B
	ILMN 2460188	Txndc8	thioredoxin domain containing 8	B
	ILMN 2672297	Gcnt1	glucosaminyl (N-acetyl) transferase 1, core 2	B
	ILMN 2625830	Cckar	cholecystokinin A receptor	B
	ILMN 2961282	Slitrk1	SLIT and NTRK-like family, member 1	B
	ILMN 1227933	Shbg	sex hormone binding globulin	B
	ILMN 2738522	Gfra4	glial cell line derived neurotrophic factor family receptor alpha 4	B
	ILMN 2668927	Apod	apolipoprotein D	B
	ILMN 3160335	Orm3	orosomucoid 3	B
	ILMN 3140394	Olfr432	olfactory receptor 432	B
	ILMN 2627705	Olfr1260	olfactory receptor 1260	B
	ILMN 2697108	Olfr154	olfactory receptor 154	B
	ILMN 2783918	Rab9	RAB9, member RAS oncogene family	B
	ILMN 2900079	Olfr68	olfactory receptor 68	B
	ILMN 2758904	4930470P17Rik	RIKEN cDNA 4930470P17 gene	B
	ILMN 2755770	Pou4f2	POU domain, class 4, transcription factor 2	B
	ILMN 2659388	Folr4	folate receptor 4 (delta)	B
	ILMN 2842554	Olfr564	olfactory receptor 564	B
	ILMN 1257875	Gm4736	Gm4736	B
	ILMN 2727239	Pcdh10	protocadherin 10	B
	ILMN 3079645	Prkcz	protein kinase C, zeta	B
	ILMN 2626318	Elf2	E74-like factor 2	B
	ILMN 1258323	Slco1a4	solute carrier organic anion transporter family, member 1a4	B
	ILMN 2793638	H2-T3	histocompatibility 2, T region locus 3	B
	ILMN 2508080	Wnt3	wingless-related MMTV integration site 3	B
	ILMN 1247547	Cplx4	complexin 4	B
	ILMN 3160066	Samt3	spermatogenesis associated multipass transmembrane protein 3	B
	ILMN 2645490	Ska2	spindle and kinetochore associated complex subunit 2	B
	ILMN 2629500	Gm5087	predicted gene 5087	B
	ILMN 1226959	Adamts3	a disintegrin-like and metallopeptidase with thrombospondin type 1 motif, 3	B
	ILMN 2590050	Olfr464	olfactory receptor 464	B
	ILMN 1231181	Snx9	sorting nexin 9	B
	ILMN 1246917	Abcc12	ATP-binding cassette, sub-family C (CFTR/MRP), member 12	B
	ILMN 1243128	Apoh	apolipoprotein H	B
	ILMN 2673355	Gpr157	G protein-coupled receptor 157	B
	ILMN 3136523	Gm7210	predicted gene 7210	B
	ILMN 1233783	Tab1	TGF-beta activated kinase 1/MAP3K7 binding protein 1	B
	ILMN 1246596	Il20ra	interleukin 20 receptor, alpha	B
	ILMN 1213287	Actr5	ARP5 actin-related protein 5	B
	ILMN 2856646	Ap4m1	adaptor-related protein complex AP-4, mu 1	B
	ILMN 1217123	Ikzf2	IKAROS family zinc finger 2	B
	ILMN 1256912	Sstr4	somatostatin receptor 4	B
	ILMN 3146196	Akap1	A kinase anchor protein 1	B
	ILMN 2673077	Aga	aspartylglucosaminidase	B
	ILMN 1235672	Elmo1	engulfment and cell motility 1	B
	ILMN 2648153	Krtap9-1	keratin associated protein 9-1	B
	ILMN 1250973	Olfr1330	olfactory receptor 1330	B
	ILMN 2746346	Slc26a3	solute carrier family 26, member 3	B
	ILMN 2655804	Zfp790	zinc finger protein 790	B
	ILMN 2652527	Ctnnd2	catenin, delta 2	B
	ILMN 2645133	Tmem179	transmembrane protein 179	B
	ILMN 1230768	Slc26a8	solute carrier family 26, member 8	B
	ILMN 3160543	Olfr597	olfactory receptor 597	B
	ILMN 2747141	Runx3	runt related transcription factor 3	B
	ILMN 2847061	Slc27a5	solute carrier family 27 (fatty acid transporter), member 5	B
	ILMN 1256438	Olfr676	olfactory receptor 676	B
	ILMN 2694387	Rictor	RPTOR independent companion of MTOR, complex 2	B
	ILMN 2589502	Ccser2	coiled-coil serine rich 2	B
	ILMN 2602921	Zfp91	zinc finger protein 91	B
	ILMN 3162167	Olfr453	olfactory receptor 453	B
	ILMN 2846636	Olfr248	olfactory receptor 248	B
	ILMN 2728879	Abcg2	ATP-binding cassette, sub-family G, member 2	B
	ILMN 1259376	Tmem74	transmembrane protein 74	B
	ILMN 2679800	Egfl6	EGF-like-domain, multiple 6	B
	ILMN 2702171	Abcc5	ATP-binding cassette, sub-family C, member 5	B
	ILMN 1236702	Gp49a	glycoprotein 49 A	B
	ILMN 2589651	Anpep	alanyl (membrane) aminopeptidase	B
	ILMN 2912805	Olfr1167	olfactory receptor 1167	B
	ILMN 2665209	Gykl1	glycerol kinase-like 1	B
	ILMN 2607675	Rmcs2	response to metastatic cancers 2	B
	ILMN 2650180	Prss41	protease, serine, 41	B
	ILMN 2770759	Cdk2	cyclin-dependent kinase 2	B
	ILMN 2728290	Dr1	down-regulator of transcription 1	B
	ILMN 2741601	Ccbe1	collagen and calcium binding EGF domains 1	B
	ILMN 2719924	2510039O18Rik	RIKEN cDNA 2510039O18 gene	B
	ILMN 3067548	Bcorl1	BCL6 co-repressor-like 1	B
	ILMN 2598946	Bai2	brain-specific angiogenesis inhibitor 2	B
	ILMN 3082773	Nfatc2	nuclear factor of activated T cells, cytoplasmic, calcineurin dependent 2	B
	ILMN 1237914	Tas2r108	taste receptor, type 2, member 108	B
	ILMN 1236133	Tpcn2	two pore segment channel 2	B
	ILMN 2492671	Tnxb	tenascin XB	B
	ILMN 2453086	Txnrd3	thioredoxin reductase 3	B
	ILMN 2755621	Zfp653	zinc finger protein 653	B
	ILMN 3161253	Shisa3	shisa homolog 3	B
	ILMN 2958067	Sertm1	serine rich and transmembrane domain containing 1	B
	ILMN 2652077	Pex26	peroxisomal biogenesis factor 26	B
	ILMN 2456957	Wnt7b	wingless-related MMTV integration site 7B	B
	ILMN 1245031	Pak1ip1	PAK1 interacting protein 1	B
	ILMN 1249179	Olfr937	olfactory receptor 937	B
	ILMN 2634091	4932411N23Rik	RIKEN cDNA 4932411N23 gene	B
	ILMN 2607873	Irak1bp1	interleukin-1 receptor-associated kinase 1 binding protein 1	B
	ILMN 1222978	Arhgap31	Rho GTPase activating protein 31	B
	ILMN 2674844	Olfr507	olfactory receptor 507	B
	ILMN 3045984	Clec5a	C-type lectin domain family 5, member a	B
	ILMN 2737878	Cab39	calcium binding protein 39	B
	ILMN 1256544	Phactr3	phosphatase and actin regulator 3	B
	ILMN 2611098	Dip2b	DIP2 disco-interacting protein 2 homolog B	B
	ILMN 2608368	Klrc1	killer cell lectin-like receptor subfamily C, member 1	B
	ILMN 2630163	Serpinb3b	serine (or cysteine) peptidase inhibitor, clade B (ovalbumin), member 3B	B
	ILMN 1216692	Pcdhb12	protocadherin beta 12	B
	ILMN 1218769	Slc2a5	solute carrier family 2 (facilitated glucose transporter), member 5	B
	ILMN 2760494	Hif3a	hypoxia inducible factor 3, alpha subunit	B
	ILMN 2756113	Nln	neurolysin (metallopeptidase M3 family)	B
	ILMN 3163340	Rbm45	RNA binding motif protein 45	B
	ILMN 2689274	Dync1h1	dynein cytoplasmic 1 heavy chain 1	B
	ILMN 1251698	4931414P19Rik	RIKEN cDNA 4931414P19 gene	B
	ILMN 1245376	Slfnl1	schlafen like 1	B
	ILMN 2759687	Hlf	hepatic leukemia factor	B
	ILMN 1244753	Tbrg1	transforming growth factor beta regulated gene 1	B
	ILMN 1218723	Gm14599	predicted gene 14599	B
	ILMN 3161191	Olfr1222	olfactory receptor 1222	B
	ILMN 2670240	Crybb2	crystallin, beta B2	B
	ILMN 2686798	Dnal4	dynein, axonemal, light chain 4	B
	ILMN 3001313	Trpc3	transient receptor potential cation channel, subfamily C, member 3	B
	ILMN 2710151	Snap47	synaptosomal-associated protein, 47	B
	ILMN 1213026	Cnst	consortin, connexin sorting protein	B
	ILMN 1220012	Vmn1r81	vomeronasal 1 receptor 81	B
	ILMN 2758602	Mtfr2	mitochondrial fission regulator 2	B
	ILMN 2593944	4922502D21Rik	RIKEN cDNA 4922502D21 gene	B
	ILMN 3073563	Nckap5l	NCK-associated protein 5-like	B
	ILMN 2657986	Fbxw4	F-box and WD-40 domain protein 4	B
	ILMN 2970309	Olfr417	olfactory receptor 417	B
	ILMN 2654787	Ash1l	ash1 (absent, small, or homeotic)-like	B
	ILMN 2920173	Mixl1	Mix1 homeobox-like 1	B
	ILMN 1236420	Gpnmb	glycoprotein nmb	B
	ILMN 3043587	Gm4322	predicted gene 4322	B
	ILMN 2654664	Enpep	glutamyl aminopeptidase	B
	ILMN 2593012	Myct1	myc target 1	B
	ILMN 2647594	Igf1	insulin-like growth factor 1	B
	ILMN 1213817	Mup3	major urinary protein 3	B
	ILMN 1248028	Emp3	epithelial membrane protein 3	B
	ILMN 1234223	Pld4	phospholipase D family, member 4	B
	ILMN 2985079	Dleu7	deleted in lymphocytic leukemia, 7	B
	ILMN 2883326	Lilra6	leukocyte immunoglobulin-like receptor, subfamily A (with TM domain), member 6	B
	ILMN 2758029	Prtn3	proteinase 3	B
	ILMN 2670150	Oas2	2'-5' oligoadenylate synthetase 2	B
	ILMN 2766313	Ptpn22	protein tyrosine phosphatase, non-receptor type 22 (lymphoid)	B
	ILMN 2662160	Impa2	inositol (myo)-1(or 4)-monophosphatase 2	B
	ILMN 2624761	Olfr631	olfactory receptor 631	B
	ILMN 2685856	Myo15	myosin XV	B
	ILMN 2981643	Ubr3	ubiquitin protein ligase E3 component n-recognin 3	B
	ILMN 2485055	Wwox	WW domain-containing oxidoreductase	B
	ILMN 1239422	Atad2	ATPase family, AAA domain containing 2	B
	ILMN 2609191	Acpl2	acid phosphatase-like 2	B
	ILMN 2596459	Nipsnap3b	nipsnap homolog 3B	B
	ILMN 2734212	Cd1d1	CD1d1 antigen	B
	ILMN 3161272	Olfr1419	olfactory receptor 1419	B
	ILMN 2825118	E330034G19Rik	RIKEN cDNA E330034G19 gene	B
	ILMN 2613997	Fgf6	fibroblast growth factor 6	B
	ILMN 2675199	Ntrk3	neurotrophic tyrosine kinase, receptor, type 3	B
	ILMN 3127381	Zfp35	zinc finger protein 35	B
	ILMN 2745912	Olfr653	olfactory receptor 653	B
	ILMN 3102653	Glyctk	glycerate kinase	B
	ILMN 1213763	Pld5	phospholipase D family, member 5	B
	ILMN 1229634	Usp29	ubiquitin specific peptidase 29	B
	ILMN 1212685	Ptpn2	protein tyrosine phosphatase, non-receptor type 2	B
	ILMN 1217361	Lpar1	lysophosphatidic acid receptor 1	B
	ILMN 2752506	Sec22c	SEC22 vesicle trafficking protein homolog C	B
	ILMN 2808472	Hcn3	hyperpolarization-activated, cyclic nucleotide-gated K+ 3	B
	ILMN 3152137	Tom1l2	target of myb1-like 2	B
	ILMN 1222104	Calr	calreticulin	B
	ILMN 2996445	Maml2	mastermind like 2	B
	ILMN 2850784	Tex13	testis expressed gene 13	B
	ILMN 2660829	4632434I11Rik	RIKEN cDNA 4632434I11 gene	B
	ILMN 3161761	Olfr1352	olfactory receptor 1352	B
	ILMN 2669486	Oxt	oxytocin	B
	ILMN 1227401	Baz1a	bromodomain adjacent to zinc finger domain 1A	B
	ILMN 2846865	Actb	actin, beta	B
	ILMN 1237761	Stra13	stimulated by retinoic acid 13	B
	ILMN 2602195	2002-03-01	mitochondrial amidoxime reducing component 2	B
	ILMN 3105984	Omt2b	oocyte maturation, beta	B
	ILMN 2956688	Gm853	predicted gene 853	B
	ILMN 2809589	Ly6f	lymphocyte antigen 6 complex, locus F	B
	ILMN 2984591	AA792892	expressed sequence AA792892	B
	ILMN 2599440	Olfr187	olfactory receptor 187	B
	ILMN 1218026	Soga3	SOGA family member 3	B
	ILMN 1254994	Slc36a3	solute carrier family 36 (proton/amino acid symporter), member 3	B
	ILMN 3160958	Olfr1016	olfactory receptor 1016	B
	ILMN 2605602	Gbp2b	guanylate binding protein 2b	B
	ILMN 2722883	Olfr96	olfactory receptor 96	B
	ILMN 2491429	Vmn1r38	vomeronasal 1 receptor 38	B
	ILMN 1246764	Fam122b	family with sequence similarity 122, member B	B
	ILMN 2744936	Senp8	SUMO/sentrin specific peptidase 8	B
	ILMN 2795564	Speer3	spermatogenesis associated glutamate (E)-rich protein 3	B
	ILMN 2688364	Il9r	interleukin 9 receptor	B
	ILMN 1217144	Tbc1d5	TBC1 domain family, member 5	B
	ILMN 1217895	Prl8a1	prolactin family 8, subfamily a, member 1	B
	ILMN 1231884	Tmem121	transmembrane protein 121	B
	ILMN 2603401	Epyc	epiphycan	B
	ILMN 2620374	Hhipl2	hedgehog interacting protein-like 2	B
	ILMN 2880812	Olfr1083	olfactory receptor 1083	B
	ILMN 2871124	Olfr181	olfactory receptor 181	B
	ILMN 1228141	Neurod5	neurogenic differentiation 5	B
	ILMN 1248326	Timp2	tissue inhibitor of metalloproteinase 2	B
	ILMN 2680852	Wdr59	WD repeat domain 59	B
	ILMN 1219120	Zfa-ps	zinc finger protein, autosomal, pseudogene	B
	ILMN 1248179	Spag11a	sperm associated antigen 11A	B
	ILMN 1254813	Umps	uridine monophosphate synthetase	B
	ILMN 2599686	Tmem252	transmembrane protein 252	B
	ILMN 2909293	Gm5087	predicted gene 5087	B
	ILMN 2758092	Olfr272	olfactory receptor 272	B
	ILMN 1226638	Pcdhb6	protocadherin beta 6	B
	ILMN 2781611	Piwil1	piwi-like RNA-mediated gene silencing 1	B
	ILMN 1247762	Rasal1	RAS protein activator like 1 (GAP1 like)	B
	ILMN 2644606	Emc8	ER membrane protein complex subunit 8	B
	ILMN 2730054	Serpina3c	serine (or cysteine) peptidase inhibitor, clade A, member 3C	B
	ILMN 2933982	4930449I24Rik	RIKEN cDNA 4930449I24 gene	B
	ILMN 2829203	Fkbp10	FK506 binding protein 10	B
	ILMN 2875585	Prl2c3	prolactin family 2, subfamily c, member 3	B
	ILMN 1218235	Gnb3	guanine nucleotide binding protein, beta 3	B
	ILMN 3005266	Chrac1	chromatin accessibility complex 1	B
	ILMN 1214163	Fam63b	family with sequence similarity 63, member B	B
	ILMN 1242042	Zfp398	zinc finger protein 398	B
	ILMN 2749464	Spry2	sprouty homolog 2	B
	ILMN 1236391	Paip2b	poly(A) binding protein interacting protein 2B	B
	ILMN 2633604	Ehmt1	euchromatic histone methyltransferase 1	B
	ILMN 1251572	Xpo7	exportin 7	B
	ILMN 1251133	Cdcp2	CUB domain containing protein 2	B
	ILMN 1228051	Mecom	MDS1 and EVI1 complex locus	B
	ILMN 2839877	Hectd2	HECT domain containing 2	B
	ILMN 2701035	Mak16	MAK16 homolog	B
	ILMN 2627244	Bai2	brain-specific angiogenesis inhibitor 2	B
	ILMN 2745802	Pomc	pro-opiomelanocortin-alpha	B
	ILMN 1226696	Rab34	RAB34, member of RAS oncogene family	B
	ILMN 2755352	Olfr1228	olfactory receptor 1228	B
	ILMN 2588637	Olfr826	olfactory receptor 826	B
	ILMN 2855551	Ctcfl	CCCTC-binding factor (zinc finger protein)-like	B
	ILMN 2632435	Pde1c	phosphodiesterase 1C	B
	ILMN 1243516	Fitm1	fat storage-inducing transmembrane protein 1	B
	ILMN 2630257	Tas2r117	taste receptor, type 2, member 117	B
	ILMN 2747519	Olfr1459	olfactory receptor 1459	B
	ILMN 1231609	Olfr569	olfactory receptor 569	B
	ILMN 1256309	Luzp2	leucine zipper protein 2	B
	ILMN 2465589	Tsc1	tuberous sclerosis 1	B
	ILMN 2655862	Syngr3	synaptogyrin 3	B
	ILMN 2807400	Slc35f4	solute carrier family 35, member F4	B
	ILMN 2872782	Grm7	glutamate receptor, metabotropic 7	B
	ILMN 2595792	Coro6	coronin 6	B
	ILMN 2753714	Ankrd34a	ankyrin repeat domain 34A	B
	ILMN 2651412	Scp2	sterol carrier protein 2, liver	B
	ILMN 1214482	2700081O15Rik	RIKEN cDNA 2700081O15 gene	B
	ILMN 1213910	Sox5	SRY-box containing gene 5	B
	ILMN 1244318	Olfr303	olfactory receptor 303	B
	ILMN 3162809	Lingo1	leucine rich repeat and Ig domain containing 1	B
	ILMN 2943699	Vrk2	vaccinia related kinase 2	B
	ILMN 2801652	Traf4	TNF receptor associated factor 4	B
	ILMN 2905573	Olfm2	olfactomedin 2	B
	ILMN 1232296	Zfp273	zinc finger protein 273	B
	ILMN 2633394	Tcl1b1	T cell leukemia/lymphoma 1B, 1	B
	ILMN 2700354	Dennd5b	DENN/MADD domain containing 5B	B
	ILMN 1250073	Nol7	nucleolar protein 7	B
	ILMN 2894369	Cbln2	cerebellin 2 precursor protein	B
	ILMN 2679421	F8	coagulation factor VIII	B
	ILMN 2688944	Htra2	HtrA serine peptidase 2	B
	ILMN 2670532	Olfr1384	olfactory receptor 1384	B
	ILMN 3153753	Cacnb3	calcium channel, voltage-dependent, beta 3 subunit	B
	ILMN 2723431	Ccdc171	coiled-coil domain containing 171	B
	ILMN 2627367	Gabrg1	gamma-aminobutyric acid A receptor, subunit gamma 1	B
	ILMN 1228060	Prss36	protease, serine, 36	B
	ILMN 1224223	Tmem202	transmembrane protein 202	B
	ILMN 2629400	Oscp1	organic solute carrier partner 1	B
	ILMN 1239673	Ntn1	netrin 1	B
	ILMN 1253600	Trnp1	TMF1-regulated nuclear protein 1	B
	ILMN 3125764	6030408B16Rik	RIKEN cDNA 6030408B16 gene	B
	ILMN 1243178	Olfr593	olfactory receptor 593	B
	ILMN 3160344	Gm4787	predicted gene 4787	B
	ILMN 1255757	Fam228b	family with sequence similarity 228, member B	B
	ILMN 2774056	Cmklr1	chemokine-like receptor 1	B
	ILMN 3037758	Fam217b	family with sequence similarity 217, member B	B
	ILMN 2702575	Obfc1	oligonucleotide/oligosaccharide-binding fold containing 1	B
	ILMN 1218141	Shcbp1l	Shc SH2-domain binding protein 1-like	B
	ILMN 2432873	Ube2v2	ubiquitin-conjugating enzyme E2 variant 2	B
	ILMN 1234745	Cldn14	claudin 14	B
	ILMN 3116375	Cfhr2	complement factor H-related 2	B
	ILMN 2911128	C4b	complement component 4B (Chido blood group)	B
	ILMN 1258787	Lbx2	ladybird homeobox homolog 2	B
	ILMN 2707789	Slc1a5	solute carrier family 1 (neutral amino acid transporter), member 5	B
	ILMN 1234678	Gm5089	predicted gene 5089	B
	ILMN 3161901	Gm10319	predicted pseudogene 10319	B
	ILMN 1240830	Mycbp2	MYC binding protein 2	B
	ILMN 1214829	Olfr910	olfactory receptor 910	B
	ILMN 1237378	Scg2	secretogranin II	B
	ILMN 2921497	B020004J07Rik	RIKEN cDNA B020004J07 gene	B
	ILMN 1230736	Olfr1279	olfactory receptor 1279	B
	ILMN 1237612	Cabp5	calcium binding protein 5	B
	ILMN 2769971	Neurl3	neuralized homolog 3 homolog	B
	ILMN 2627090	Crb1	crumbs homolog 1	B
	ILMN 2967322	Olfr111	olfactory receptor 111	B
	ILMN 2935985	S1pr3	sphingosine-1-phosphate receptor 3	B
	ILMN 2749695	Enox1	ecto-NOX disulfide-thiol exchanger 1	B
	ILMN 1216962	Klk1b8	kallikrein 1-related peptidase b8	B
	ILMN 1230533	Clec12a	C-type lectin domain family 12, member a	B
	ILMN 1257879	Kcnj1	potassium inwardly-rectifying channel, subfamily J, member 1	B
	ILMN 2595441	Fam163b	family with sequence similarity 163, member B	B
	ILMN 2739384	Slc5a8	solute carrier family 5 (iodide transporter), member 8	B
	ILMN 2788502	Ssty2	spermiogenesis specific transcript on the Y 2	B
	ILMN 2472587	V1ra8	vomeronasal 1 receptor, A8	B
	ILMN 2746870	Nog	noggin	B
	ILMN 2664819	Slc2a8	solute carrier family 2, (facilitated glucose transporter), member 8	B
	ILMN 2595052	C5ar1	complement component 5a receptor 1	B
	ILMN 1242272	Cbln3	cerebellin 3 precursor protein	B
	ILMN 2738803	A730027B03Rik	A730027B03Rik	B
	ILMN 2698213	Als2cr12	amyotrophic lateral sclerosis 2 chromosome region, candidate 12	B
	ILMN 2725845	Kcnj15	potassium inwardly-rectifying channel, subfamily J, member 15	B
	ILMN 2922354	Olfr913	olfactory receptor 913	B
	ILMN 2694606	4930504O13Rik	RIKEN cDNA 4930504O13 gene	B
	ILMN 3161560	Smim9	small integral membrane protein 9	B
	ILMN 2675932	4933411G11Rik	RIKEN cDNA 4933411G11Rik gene	B
	ILMN 1226867	Npm3	nucleoplasmin 3	B
	ILMN 2967037	Gpr1	G protein-coupled receptor 1	B
	ILMN 2658753	4930519G04Rik	RIKEN cDNA 4930519G04 gene	B
	ILMN 1245012	Amph	amphiphysin	B
	ILMN 2419427	Txnl1	thioredoxin-like 1	B
	ILMN 2659560	Entpd1	ectonucleoside triphosphate diphosphohydrolase 1	B
	ILMN 3042627	Btg3	B cell translocation gene 3	B
	ILMN 2722024	Lypla1	lysophospholipase 1	B
	ILMN 1235288	Uchl4	ubiquitin carboxyl-terminal esterase L4	B
	ILMN 2992058	Olfr103	olfactory receptor 103	B
	ILMN 2746776	Ubp1	upstream binding protein 1	B
	ILMN 2602486	Rabepk	Rab9 effector protein with kelch motifs	B
	ILMN 1253077	Zfp346	zinc finger protein 346	B
	ILMN 3160916	Olfr671	olfactory receptor 671	B
	ILMN 2477259	Gm7748	predicted gene 7748	B
	ILMN 2952493	BX294159	BX294159	B
	ILMN 2507883	Wdr13	WD repeat domain 13	B
	ILMN 2953542	Gm166	predicted gene 166	B
	ILMN 2760450	Tfap2b	transcription factor AP-2 beta	B
	ILMN 2990768	Olfr961	olfactory receptor 961	B
	ILMN 2734334	Shkbp1	Sh3kbp1 binding protein 1	B
	ILMN 3060538	E130308A19Rik	RIKEN cDNA E130308A19 gene	B
	ILMN 2982829	Mmp27	matrix metallopeptidase 27	B
	ILMN 1259100	Pilrb1	paired immunoglobin-like type 2 receptor beta 1	B
	ILMN 1242132	Trmt11	tRNA methyltransferase 11	B
	ILMN 2930922	Ascc2	activating signal cointegrator 1 complex subunit 2	B
	ILMN 2605960	Rab19	RAB19, member RAS oncogene family	B
	ILMN 3157177	1520401A03Rik	RIKEN cDNA 1520401A03 gene	B
	ILMN 2648909	Mgme1	mitochondrial genome maintainance exonuclease 1	B
	ILMN 2635205	Pabpc1	poly(A) binding protein, cytoplasmic 1	B
	ILMN 2781596	Oit3	oncoprotein induced transcript 3	B
	ILMN 2731509	Defa15	defensin, alpha, 15	B
	ILMN 2534526	Enpp7	ectonucleotide pyrophosphatase/phosphodiesterase 7	B
	ILMN 2424408	Gm8261	predicted gene 8261	B
	ILMN 1245915	Taf7l	TAF7-like RNA polymerase II, TATA box binding protein (TBP)-associated factor	B
	ILMN 3009110	Olfr985	olfactory receptor 985	B
	ILMN 2811918	Zfp473	zinc finger protein 473	B
	ILMN 2966602	6430411K18Rik	RIKEN cDNA 6430411K18 gen	B
	ILMN 2871830	Taar2	trace amine-associated receptor 2	B
	ILMN 1233831	Ceacam20	carcinoembryonic antigen-related cell adhesion molecule 20	B
	ILMN 2763420	Ccdc60	coiled-coil domain containing 60	B
	ILMN 2620409	4930590J08Rik	RIKEN cDNA 4930590J08 gene	B
	ILMN 2436530	Zfp35	zinc finger protein 35	B
	ILMN 2633449	Ppard	peroxisome proliferator activator receptor delta	B
	ILMN 2841334	Zfp280d	zinc finger protein 280D	B
	ILMN 2607359	Il20ra	interleukin 20 receptor, alpha	B
	ILMN 2891481	Vmn1r16	vomeronasal 1 receptor 16	B
	ILMN 2727191	Mapkapk2	MAP kinase-activated protein kinase 2	B
	ILMN 2604603	Mum1l1	melanoma associated antigen (mutated) 1-like 1	B
	ILMN 2731407	Gdf3	growth differentiation factor 3	B
	ILMN 2728889	Sdk1	sidekick homolog 1	B
	ILMN 2676226	Prss28	protease, serine, 28	B
	ILMN 2927168	Gm12888	predicted gene 12888	B
	ILMN 2642397	Gas1	growth arrest specific 1	B
	ILMN 2768787	Casd1	CAS1 domain containing 1	B
	ILMN 2612592	4933402N03Rik	RIKEN cDNA 4933402N03 gene	B
	ILMN 1236058	Psors1c2	psoriasis susceptibility 1 candidate 2	B
	ILMN 2479412	Vmn2r10	vomeronasal 2, receptor 10	B
	ILMN 2458586	Vmn1r236	vomeronasal 1 receptor 236	B
	ILMN 1256376	Etfa	electron transferring flavoprotein, alpha polypeptide	B
	ILMN 2425003	Tyrp1	tyrosinase-related protein 1	B
	ILMN 2725991	Nedd4	neural precursor cell expressed, developmentally down-regulated 4	B
	ILMN 1230529	Crispld1	cysteine-rich secretory protein LCCL domain containing 1	B
	ILMN 2710419	Plec	plectin	B
	ILMN 2631469	Onecut3	one cut domain, family member 3	B
	ILMN 2961073	Gm13749	predicted gene 13749	B
	ILMN 2766037	Dio2	deiodinase, iodothyronine, type II	B
	ILMN 2664533	Tbx5	T-box 5	B
	ILMN 2729605	Gm8546	predicted gene 8546	B
	ILMN 2622936	Ncoa2	nuclear receptor coactivator 2	B
	ILMN 1248189	Cyp2r1	cytochrome P450, family 2, subfamily r, polypeptide 1	B
	ILMN 2653590	Bpifa5	BPI fold containing family A, member 5	B
	ILMN 2666134	Unkl	unkempt-like	B
	ILMN 2690249	Fam65b	family with sequence similarity 65, member B	B
	ILMN 2657994	Cdk17	cyclin-dependent kinase 17	B
	ILMN 1231777	1700018B24Rik	RIKEN cDNA 1700018B24 gene	B
	ILMN 2603871	Lilra6	leukocyte immunoglobulin-like receptor, subfamily A (with TM domain), member 6	B
	ILMN 2759227	Bhlhe41	basic helix-loop-helix family, member e41	B
	ILMN 1232053	Olfr1112	olfactory receptor 1112	B
	ILMN 2972239	Pkn2	protein kinase N2	B
	ILMN 2428963	Xpnpep1	X-prolyl aminopeptidase 1, soluble	B
	ILMN 1242115	Igfl3	IGF-like family member 3	B
	ILMN 1259956	Barx1	BarH-like homeobox 1	B
	ILMN 3070576	Glud1	glutamate dehydrogenase 1	B
	ILMN 3140659	Wfdc6b	WAP four-disulfide core domain 6B	B
	ILMN 2881054	Izumo1	izumo sperm-egg fusion 1	B
	ILMN 1251608	Gm2636	Gm2636	B
	ILMN 2713638	Bcmo1	beta-carotene 15,15'-monooxygenase	B
	ILMN 2937282	Zfp711	zinc finger protein 711	B
	ILMN 1216178	Lmbr1	limb region 1	B
	ILMN 2651539	Apoc3	apolipoprotein C-III	B
	ILMN 2921248	Uts2	urotensin 2	B
	ILMN 2684268	Mgat4b	mannoside acetylglucosaminyltransferase 4, isoenzyme B	B
	ILMN 2522236	Tyr	tyrosinase	B
	ILMN 1226369	Gtse1	G two S phase expressed protein 1	B
	ILMN 2638404	Dclre1b	DNA cross-link repair 1B, PSO2 homolog	B
	ILMN 2512740	Tm6sf2	transmembrane 6 superfamily member 2	B
	ILMN 2700685	Olfr12	olfactory receptor 12	B
	ILMN 1249682	Gm3203	predicted gene 3203	B
	ILMN 2719569	Rbm41	RNA binding motif protein 41	B
	ILMN 3144164	Irs2	insulin receptor substrate 2	B
	ILMN 3160581	Pawr	PRKC, apoptosis, WT1, regulator	B
	ILMN 2602032	Olfr808	olfactory receptor 808	B
	ILMN 1224204	Gzme	granzyme E	B
	ILMN 2819736	Unc5d	unc-5 homolog D	B
	ILMN 2747135	Gpr30	G protein-coupled receptor 30	B
	ILMN 1223546	6430571L13Rik	RIKEN cDNA 6430571L13 gene	B
	ILMN 1252914	Olfr297	olfactory receptor 297	B
	ILMN 1213014	Umps	uridine monophosphate synthetase	B
	ILMN 2698719	Bysl	bystin-like	B
	ILMN 1252528	Uts2	urotensin 2	B
	ILMN 2961747	Cdk1	cyclin-dependent kinase 1	B
	ILMN 2930554	Olfr917	olfactory receptor 917	B
	ILMN 2756716	Nup160	nucleoporin 160	B
	ILMN 2755666	Apbb1ip	amyloid beta precursor protein-binding, family B, member 1 interacting protein	B
	ILMN 2631423	Rmcs2	response to metastatic cancers 2	B
	ILMN 2492000	Zfp40	zinc finger protein 40	B
	ILMN 2589952	Pcdhgb5	protocadherin gamma subfamily B, 5	B
	ILMN 2703302	2810004N23Rik	RIKEN cDNA 2810004N23 gene	B
	ILMN 2680827	Il7r	interleukin 7 receptor	B
	ILMN 1255110	Mybbp1a	MYB binding protein (P160) 1a	B
	ILMN 2958386	Fgf6	fibroblast growth factor 6	B
	ILMN 1219722	Olfr1274	olfactory receptor 1274	B
	ILMN 2693476	Cstf2t	cleavage stimulation factor, 3' pre-RNA subunit 2, tau	B
	ILMN 2992339	Vmn2r-ps159	vomeronasal 2, receptor, pseudogene 159	B
	ILMN 2616290	Olfr68	olfactory receptor 68	B
	ILMN 2704141	Dok1	docking protein 1	B
	ILMN 2911183	Olfr767	olfactory receptor 767	B
	ILMN 2603159	Olfr45	olfactory receptor 45	B
	ILMN 2990335	Olfr344	olfactory receptor 344	B
	ILMN 1229061	Plekhg1	pleckstrin homology domain containing, family G (with RhoGef domain) member 1	B
	ILMN 3034877	Kif1b	kinesin family member 1B	B
	ILMN 2629289	Hist3h2a	histone cluster 3, H2a	B
	ILMN 1242471	Atp9b	ATPase, class II, type 9B	B
	ILMN 1238495	Adamts1	a disintegrin-like and metallopeptidase with thrombospondin type 1 motif, 1	B
	ILMN 3162042	Rhox10	reproductive homeobox 10	B
	ILMN 1253090	Ugdh	UDP-glucose dehydrogenase	B
	ILMN 2708107	Camk4	calcium/calmodulin-dependent protein kinase IV	B
	ILMN 2616638	Cnot11	CCR4-NOT transcription complex, subunit 11	B
	ILMN 2817960	Fastkd2	FAST kinase domains 2	B
	ILMN 1232589	Kin	antigenic determinant of rec-A protein	B
	ILMN 2598438	Angel1	angel homolog 1	B
	ILMN 2595664	Dhh	desert hedgehog	B
	ILMN 1219904	Tspan33	tetraspanin 33	B
	ILMN 2772764	Hoxc9	homeobox C9	B
	ILMN 2701355	Nanos1	nanos homolog 1 (Drosophila)	B
	ILMN 3043368	A430078G23Rik	RIKEN cDNA A430078G23 gene	B
	ILMN 2776681	Dusp28	dual specificity phosphatase 28	B
	ILMN 1235717	Tpk1	thiamine pyrophosphokinase	B
	ILMN 1246639	Slc26a5	solute carrier family 26, member 5	B
	ILMN 2612710	Pcdhga6	protocadherin gamma subfamily A, 6	B
	ILMN 3128725	Egfr	epidermal growth factor receptor	B
	ILMN 1240933	Ambn	ameloblastin	B
	ILMN 2532998	DL246483	DL246483	B
	ILMN 2713835	Nos3	nitric oxide synthase 3, endothelial cell	B
	ILMN 1217506	Dpf1	D4, zinc and double PHD fingers family 1	B
	ILMN 1235062	Fam167b	family with sequence similarity 167, member B	B
	ILMN 2758249	Ascc2	activating signal cointegrator 1 complex subunit 2	B
	ILMN 3051348	Speer4a	spermatogenesis associated glutamate (E)-rich protein 4a	B
	ILMN 1241831	Il1rl2	interleukin 1 receptor-like 2	B
	ILMN 2719860	Gpc5	glypican 5	B
	ILMN 2884217	Olfr750	olfactory receptor 750	B
	ILMN 2727980	Pdxdc1	pyridoxal-dependent decarboxylase domain containing 1	B
	ILMN 2711312	1110051M20Rik	RIKEN cDNA 1110051M20 gene	B
	ILMN 3001824	Serpinf2	serine (or cysteine) peptidase inhibitor, clade F, member 2	B
	ILMN 2692207	Cbx2	chromobox 2	B
	ILMN 1244322	Il23r	interleukin 23 receptor	B
	ILMN 2609457	Gorasp2	golgi reassembly stacking protein 2	B
	ILMN 2662545	Pomt1	protein-O-mannosyltransferase 1	B
	ILMN 1259379	Pdzd11	PDZ domain containing 11	B
	ILMN 1241035	Mmadhc	methylmalonic aciduria (cobalamin deficiency) cblD type, with homocystinuria	B
	ILMN 1241378	Mmp8	matrix metallopeptidase 8	B
	ILMN 3046362	Traf5	TNF receptor-associated factor 5	B
	ILMN 1231606	Enam	enamelin	B
	ILMN 1238551	Zfp110	zinc finger protein 110	B
	ILMN 2780519	St7l	suppression of tumorigenicity 7-like	B
	ILMN 2687905	Msi2	musashi RNA-binding protein 2	B
	ILMN 2676253	Fam134c	family with sequence similarity 134, member C	B
	ILMN 2612044	Haus4	HAUS augmin-like complex, subunit 4	B
	ILMN 2625468	Olfr975	olfactory receptor 975	B
	ILMN 2981792	Abcd4	ATP-binding cassette, sub-family D, member 4	B
	ILMN 2508485	Zfp92	zinc finger protein 92	B
	ILMN 2913031	Tfap2a	transcription factor AP-2, alpha	B
	ILMN 3161349	Olfr105-ps	olfactory receptor 105, pseudogene	B
	ILMN 1216149	Gstm3	glutathione S-transferase, mu 3	B
	ILMN 3161926	Olfr1322	olfactory receptor 1322	B
	ILMN 2460122	Wdfy3	WD repeat and FYVE domain containing 3	B
	ILMN 2709517	Olfr1242	olfactory receptor 1242	B
	ILMN 1224865	Kctd8	potassium channel tetramerisation domain containing 8	B
	ILMN 2634147	Dazl	deleted in azoospermia-like	B
	ILMN 1217738	Olfr786	olfactory receptor 786	B
	ILMN 2773964	Ropn1l	ropporin 1-like	B
	ILMN 2732954	Gtsf1l	gametocyte specific factor 1-like	B
	ILMN 3000703	Stxbp5l	syntaxin binding protein 5-like	B
	ILMN 3026708	Tmem239	transmembrane 239	B
	ILMN 2715150	Gm4353	predicted gene 4353	B
	ILMN 2677612	Calhm2	calcium homeostasis modulator 2	B
	ILMN 2735102	Mylip	myosin regulatory light chain interacting protein	B
	ILMN 2742279	Defb19	defensin beta 19	B
	ILMN 1216425	Tmem174	transmembrane protein 174	B
	ILMN 2650565	Olfr643	olfactory receptor 643	B
	ILMN 2746295	Cxcl12	chemokine (C-X-C motif) ligand 12	B
	ILMN 2643659	Olfr837	olfactory receptor 837	B
	ILMN 2977390	Gm7120	predicted gene 7120	B
	ILMN 3160906	Olfr735	olfactory receptor 735	B
	ILMN 2727163	Pla2g2a	phospholipase A2, group IIA (platelets, synovial fluid)	B
	ILMN 1224023	Eps8l3	EPS8-like 3	B
	ILMN 3053655	Gm6762	predicted pseudogene 6762	B
	ILMN 2790902	1700073E17Rik	RIKEN cDNA 1700073E17 gene	B
	ILMN 2714442	Uqcrq	ubiquinol-cytochrome c reductase, complex III subunit VII	B
	ILMN 3160553	Gm6034	predicted gene 6034	B
	ILMN 2762019	E330034G19Rik	RIKEN cDNA E330034G19 gene	B
	ILMN 2692657	Ighmbp2	immunoglobulin mu binding protein 2	B
	ILMN 2605366	Olfr175-ps1	olfactory receptor 175, pseudogene 1	B
	ILMN 2963017	8030462N17Rik	RIKEN cDNA 8030462N17 gene	B
	ILMN 2754746	Ankrd53	ankyrin repeat domain 53	B
	ILMN 2736826	Slbp	stem-loop binding protein	B
	ILMN 3105727	Kcnq4	potassium voltage-gated channel, subfamily Q, member 4	B
	ILMN 2726139	Olfr870	olfactory receptor 870	B
	ILMN 2747124	S1pr1	sphingosine-1-phosphate receptor 1	B
	ILMN 3037942	Brwd3	bromodomain and WD repeat domain containing 3	B
	ILMN 1254630	Ptpre	protein tyrosine phosphatase, receptor type, E	B
	ILMN 2708982	Neurod6	neurogenic differentiation 6	B
	ILMN 3122961	Gbp2b	guanylate binding protein 2b	B
	ILMN 2661197	Celf2	CUGBP, Elav-like family member 2	B
	ILMN 1252690	Galc	galactosylceramidase	B
	ILMN 1231247	Mstn	myostatin	B
	ILMN 2608226	Gfpt1	glutamine fructose-6-phosphate transaminase 1	B
	ILMN 2734263	Irf6	interferon regulatory factor 6	B
	ILMN 2726252	Hiat1	hippocampus abundant gene transcript 1	B
	ILMN 2750248	Map1b	microtubule-associated protein 1B	B
	ILMN 1250542	Anapc10	anaphase promoting complex subunit 10	B
	ILMN 2663410	Cwc15	CWC15 homolog	B
	ILMN 2729229	Catsperg2	catsper channel auxiliary subunit gamma 2	B
	ILMN 2810296	Zfp609	zinc finger protein 609	B
	ILMN 2680891	Kcnj14	potassium inwardly-rectifying channel, subfamily J, member 14	B
	ILMN 2692421	Ciz1	CDKN1A interacting zinc finger protein 1	B
	ILMN 1221264	Klf4	Kruppel-like factor 4 (gut)	B
	ILMN 2698564	Khk	ketohexokinase	B
	ILMN 2834687	Stap2	signal transducing adaptor family member 2	B
	ILMN 2628178	Gm8000	predicted gene 8000	B
	ILMN 2754054	9130401M01Rik	RIKEN cDNA 9130401M01 gene	B
	ILMN 2451346	Scn3b	sodium channel, voltage-gated, type III, beta	B
	ILMN 2853800	Sall1	sal-like 1	B
	ILMN 2601507	Bpnt1	bisphosphate 3'-nucleotidase 1	B
	ILMN 1229407	Hrk	harakiri, BCL2 interacting protein (contains only BH3 domain)	B
	ILMN 3151631	Usp38	ubiquitin specific peptidase 38	B
	ILMN 1246153	Erdr1	erythroid differentiation regulator 1	B
	ILMN 1226615	Osgepl1	O-sialoglycoprotein endopeptidase-like 1	B
	ILMN 1225334	Kcnk7	potassium channel, subfamily K, member 7	B
	ILMN 1228993	Rad51d	RAD51 homolog D	B
	ILMN 2648709	Pard3	par-3 (partitioning defective 3) homolog	B
	ILMN 2759398	Adam22	a disintegrin and metallopeptidase domain 22	B
	ILMN 2920541	Tbc1d9	TBC1 domain family, member 9	B
	ILMN 1217742	Atp2b4	ATPase, Ca++ transporting, plasma membrane 4	B
	ILMN 2629755	Hook1	hook homolog 1	B
	ILMN 2997379	Mterfd3	MTERF domain containing 3	B
	ILMN 1230244	Klhl15	kelch-like 15	B
	ILMN 2667894	Ift46	intraflagellar transport 46	B
	ILMN 1222165	Dcun1d1	DCN1, defective in cullin neddylation 1, domain containing 1 (S. cerevisiae)	B
	ILMN 1249790	Ccdc136	coiled-coil domain containing 136	B
	ILMN 1222276	Usp-ps	ubiquitin specific peptidase, pseudogene	B
	ILMN 2936199	3632413A11Rik	RIKEN cDNA 3632413A11 gene	B
	ILMN 2950721	Smim15	small integral membrane protein 15	B
	ILMN 1254211	Lipk	lipase, family member K	B
	ILMN 1224969	Olfr730	olfactory receptor 730	B
	ILMN 2741882	Ptbp3	polypyrimidine tract binding protein 3	B
	ILMN 2499058	Gm14176	predicted gene 14176	B
	ILMN 3160297	Olfr1418	olfactory receptor 1418	B
	ILMN 2606072	Agfg1	ArfGAP with FG repeats 1	B
	ILMN 2754377	Pde1a	phosphodiesterase 1A, calmodulin-dependent	B
	ILMN 2979432	Klk1b11	kallikrein 1-related peptidase b11	B
	ILMN 2966826	Ttll1	tubulin tyrosine ligase-like 1	B
	ILMN 2944168	Naa11	N(alpha)-acetyltransferase 11, NatA catalytic subunit	B
	ILMN 3071496	Ldlrad1	low density lipoprotein receptor class A domain containing 1	B
	ILMN 2938390	Ipmk	inositol polyphosphate multikinase	B
	ILMN 2632585	Marveld3	MARVEL (membrane-associating) domain containing 3	B
	ILMN 1221872	Olfr167	olfactory receptor 167	B
	ILMN 2613908	Alox15	arachidonate 15-lipoxygenase	B
	ILMN 2793522	Tnfrsf19	tumor necrosis factor receptor superfamily, member 19	B
	ILMN 2705294	St8sia2	ST8 alpha-N-acetyl-neuraminide alpha-2,8-sialyltransferase 2	B
	ILMN 1249046	Cmtm8	CKLF-like MARVEL transmembrane domain containing 8	B
	ILMN 1242101	Tmem184a	transmembrane protein 184a	B
	ILMN 2813830	Nt5e	5' nucleotidase, ecto	B
	ILMN 1250928	Zfhx3	zinc finger homeobox 3	B
	ILMN 2801427	Cmtm8	CKLF-like MARVEL transmembrane domain containing 8	B
	ILMN 2451578	Trmu	tRNA 5-methylaminomethyl-2-thiouridylate methyltransferase	B
	ILMN 1219189	Ptprf	protein tyrosine phosphatase, receptor type, F	B
	ILMN 1246336	Oxct2a	3-oxoacid CoA transferase 2A	B
	ILMN 2941052	Rgmb	RGM domain family, member B	B
	ILMN 3003335	Gcc2	GRIP and coiled-coil domain containing 2	B
	ILMN 2695526	Tmed4	transmembrane emp24 protein transport domain containing 4	B
	ILMN 2650998	Erf	Ets2 repressor factor	B
	ILMN 2768482	Mtus2	microtubule associated tumor suppressor candidate 2	B
	ILMN 1217143	Hspa5	heat shock protein 5	B
	ILMN 2655204	Apc	adenomatosis polyposis coli	B
	ILMN 1225204	Rsad2	radical S-adenosyl methionine domain containing 2	B
	ILMN 1220654	Wdr66	WD repeat domain 66	B
	ILMN 1246766	Mageb3	melanoma antigen, family B, 3	B
	ILMN 1257546	4930599N23Rik	RIKEN cDNA 4930599N23 gene	B
	ILMN 3023656	Tyw1	tRNA-yW synthesizing protein 1 homolog	B
	ILMN 2640765	Ifitm1	interferon induced transmembrane protein 1	B
	ILMN 1218263	Muc1	mucin 1, transmembrane	B
	ILMN 2622891	2210016L21Rik	RIKEN cDNA 2210016L21 gene	B
	ILMN 1241383	Scrn1	secernin 1	B
	ILMN 1224380	Gosr2	golgi SNAP receptor complex member 2	B
	ILMN 2725789	Khdrbs1	KH domain containing, RNA binding, signal transduction associated 1	B
	ILMN 2533376	Mmp27	matrix metallopeptidase 27	B
	ILMN 2478626	Fam78b	family with sequence similarity 78, member B	B
	ILMN 2797374	Fbxl5	F-box and leucine-rich repeat protein 5	B
	ILMN 2622983	Dusp1	dual specificity phosphatase 1	B
	ILMN 2959341	Spata32	spermatogenesis associated 32	B
	ILMN 1253828	Cd247	CD247 antigen	B
	ILMN 3117876	Gm6522	predicted gene 6522	B
	ILMN 2597532	App	amyloid beta precursor protein	B
	ILMN 2705217	Bmp6	bone morphogenetic protein 6	B
	ILMN 2847004	Adcy4	adenylate cyclase 4	B
	ILMN 2944703	1700008F21Rik	RIKEN cDNA 1700008F21 gene	B
	ILMN 1241171	Anxa3	annexin A3	B
	ILMN 2889482	Sox7	SRY-box containing gene 7	B
	ILMN 2866951	Cdh5	cadherin 5	B
	ILMN 1224780	Elovl1	elongation of very long chain fatty acids (FEN1/Elo2, SUR4/Elo3, yeast)-like 1	B
	ILMN 2655795	Car4	carbonic anhydrase 4	B
	ILMN 2748412	Taf7	TAF7 RNA polymerase II, TATA box binding protein (TBP)-associated factor	B
	ILMN 1252222	Hectd2	HECT domain containing 2	B
	ILMN 3161942	Olfr1275	olfactory receptor 1275	B
	ILMN 2729817	Fev	FEV (ETS oncogene family)	B
	ILMN 2595291	Olfr247	olfactory receptor 247	B
	ILMN 2912082	Fyn	Fyn proto-oncogene	B
	ILMN 1240566	Cep170	centrosomal protein 170	B
	ILMN 2706070	Blm	Bloom syndrome, RecQ helicase-like	B
	ILMN 3105657	Hmga1-rs1	high mobility group AT-hook I, related sequence 1	B
	ILMN 3072377	Mpz	myelin protein zero	B
	ILMN 2810424	Zic4	zinc finger protein of the cerebellum 4	B
	ILMN 2814660	Sptlc3	serine palmitoyltransferase, long chain base subunit 3	B
	ILMN 2634216	Reep6	receptor accessory protein 6	B
	ILMN 2610719	Cisd2	CDGSH iron sulfur domain 2	B
	ILMN 2672878	Pcdhga12	protocadherin gamma subfamily A, 12	B
	ILMN 3000343	Olfr140	olfactory receptor 140	B
	ILMN 2854265	Olfr519	olfactory receptor 519	B
	ILMN 2774802	Golt1b	golgi transport 1 homolog B	B
	ILMN 2623712	Terf2	telomeric repeat binding factor 2	B
	ILMN 2526208	Hecw2	HECT, C2 and WW domain containing E3 ubiquitin protein ligase 2	B
	ILMN 2772103	Smad9	SMAD family member 9	B
	ILMN 2706930	Tbx22	T-box 22	B
	ILMN 2599008	Kirrel3	kin of IRRE like 3	B
	ILMN 2726261	Elmo1	engulfment and cell motility 1	B
	ILMN 2979672	A430089I19Rik	RIKEN cDNA A430089I19 gene	B
	ILMN 2674731	Casp9	caspase 9	B
	ILMN 1260194	Tbx20	T-box 20	B
	ILMN 2907173	Olfr435	olfactory receptor 435	B
	ILMN 2753595	Plag1	pleiomorphic adenoma gene 1	B
	ILMN 2723173	Col6a6	collagen, type VI, alpha 6	B
	ILMN 1240934	Tktl1	transketolase-like 1	B
	ILMN 2657280	Mthfr	5,10-methylenetetrahydrofolate reductase	B
	ILMN 2480371	Ubqln2	ubiquilin 2	B
	ILMN 2631894	Pafah2	platelet-activating factor acetylhydrolase 2	B
	ILMN 1256772	Btg2	B cell translocation gene 2, anti-proliferative	B
	ILMN 2633091	Srd5a2	steroid 5 alpha-reductase 2	B
	ILMN 2635342	Itga4	integrin alpha 4	B
	ILMN 2775678	Gdf2	growth differentiation factor 2	B
	ILMN 2758840	Cpa1	carboxypeptidase A1, pancreatic	B
	ILMN 2616509	Arnt2	aryl hydrocarbon receptor nuclear translocator 2	B
	ILMN 1225176	Dppa3	developmental pluripotency-associated 3	B
	ILMN 2750740	Flrt3	fibronectin leucine rich transmembrane protein 3	B
	ILMN 2424036	Vmn1r178	vomeronasal 1 receptor 178	B
	ILMN 2820877	Srpx	sushi-repeat-containing protein	B
	ILMN 2755578	Nnat	neuronatin	B
	ILMN 1250076	Tbc1d10a	TBC1 domain family, member 10a	B
	ILMN 2689307	Sptbn1	spectrin beta, non-erythrocytic 1	B
	ILMN 1241813	Adm2	adrenomedullin 2	B
	ILMN 1221665	Mak	male germ cell-associated kinase	B
	ILMN 2486186	Tnfrsf1b	tumor necrosis factor receptor superfamily, member 1b	B
	ILMN 1257106	Lipc	lipase, hepatic	B
	ILMN 3008748	Smad6	SMAD family member 6	B
	ILMN 2687727	Mesp1	mesoderm posterior 1	B
	ILMN 2844153	Ppp1r37	protein phosphatase 1, regulatory subunit 37	B
	ILMN 2666347	Vezt	vezatin, adherens junctions transmembrane protein	B
	ILMN 3150233	Abca3	ATP-binding cassette, sub-family A, member 3	B
	ILMN 2994166	Gm5595	predicted gene 5595	B
	ILMN 2634806	Olfr1226	olfactory receptor 1226	B
	ILMN 2819992	Add2	adducin 2 (beta)	B
	ILMN 3005789	Mab21l3	mab-21-like 3	B
	ILMN 2760937	Cby1	chibby homolog 1	B
	ILMN 2699921	Lactb2	lactamase, beta 2	B
	ILMN 1257246	Mug2	murinoglobulin 2	B
	ILMN 2797403	Prdx6-rs1	peroxiredoxin 6, related sequence 1	B
	ILMN 2657210	Hey2	hairy/enhancer-of-split related with YRPW motif 2	B
	ILMN 2642876	1110008J03Rik	RIKEN cDNA 1110008J03 gene	B
	ILMN 1214859	Zfp940	zinc finger protein 940	B
	ILMN 2780286	Scube3	signal peptide, CUB domain, EGF-like 3	B
	ILMN 1228817	Gm11545	predicted gene 11545	B
	ILMN 2708527	Dph6	diphthamine biosynthesis 6	B
	ILMN 1226173	Gm6159	predicted gene 6159	B
	ILMN 2607075	Olfr692	olfactory receptor 692	B
	ILMN 1255322	Pnoc	prepronociceptin	B
	ILMN 2913930	Dnal1	dynein, axonemal, light chain 1	B
	ILMN 1230030	D11Wsu47e	DNA segment, Chr 11, Wayne State University 47, expressed	B
	ILMN 2619079	Fyttd1	forty-two-three domain containing 1	B
	ILMN 2824098	Iqsec2	IQ motif and Sec7 domain 2	B
	ILMN 2642444	Lrrc4b	leucine rich repeat containing 4B	B
	ILMN 2710382	Grin2d	glutamate receptor, ionotropic, NMDA2D (epsilon 4)	B
	ILMN 2608526	Tinag	tubulointerstitial nephritis antigen	B
	ILMN 2774319	Mc1r	melanocortin 1 receptor	B
	ILMN 2660698	Fmn1	formin 1	B
	ILMN 2635718	Tspo2	translocator protein 2	B
	ILMN 2879293	Klk1b9	kallikrein 1-related peptidase b9	B
	ILMN 2949877	Eva1c	eva-1 homolog C	B
	ILMN 3115149	Spire1	spire homolog 1	B
	ILMN 2640642	Rb1cc1	RB1-inducible coiled-coil 1	B
	ILMN 2647476	Lrrc40	leucine rich repeat containing 40	B
	ILMN 2716558	C530047H08Rik	RIKEN cDNA C530047H08 gene	B
	ILMN 2618766	Capza3	capping protein muscle Z-line, alpha 3	B
	ILMN 2645071	Nrgn	neurogranin	B
	ILMN 1236489	Bcl2l12	BCL2-like 12	B
	ILMN 2714026	Ccdc93	coiled-coil domain containing 93	B
	ILMN 2667396	Foxf1	forkhead box F1	B
	ILMN 2956381	Syf2	SYF2 homolog, RNA splicing factor	B
	ILMN 2635572	Npb	neuropeptide B	B
	ILMN 2643588	Dzank1	double zinc ribbon and ankyrin repeat domains 1	B
	ILMN 1254983	Efcab12	EF-hand calcium binding domain 12	B
	ILMN 2697002	Tlr3	toll-like receptor 3	B
	ILMN 3151129	Slx4ip	SLX4 interacting protein	B
	ILMN 1253569	Zbtb21	zinc finger and BTB domain containing 21	B
	ILMN 2750957	Bdkrb1	bradykinin receptor, beta 1	B
	ILMN 2707676	Zbbx	zinc finger, B-box domain containing	B
	ILMN 1247027	Spats1	spermatogenesis associated, serine-rich 1	B
	ILMN 2653725	Gm136	predicted gene 136	B
	ILMN 2739019	Defa20	defensin, alpha, 20	B
	ILMN 1213579	Rdh18	retinol dehydrogenase 18	B
	ILMN 2793806	Mug2	murinoglobulin 2	B
	ILMN 1235014	Mrgprb4	MAS-related GPR, member B4	B
	ILMN 1255691	Slco1a5	solute carrier organic anion transporter family, member 1a5	B
	ILMN 2755717	Serpine2	serine (or cysteine) peptidase inhibitor, clade E, member 2	B
	ILMN 2675491	Pklr	pyruvate kinase liver and red blood cell	B
	ILMN 1245258	Slc6a15	solute carrier family 6 (neurotransmitter transporter), member 15	B
	ILMN 3007059	Ssr1	signal sequence receptor, alpha	B
	ILMN 1224923	Gba	glucosidase, beta, acid	B
	ILMN 2740949	Syt7	synaptotagmin VII	B
	ILMN 2672850	Elmo1	engulfment and cell motility 1	B
	ILMN 1251415	Asb7	ankyrin repeat and SOCS box-containing 7	B
	ILMN 3040064	Aebp2	AE binding protein 2	B
	ILMN 2729607	Scnn1a	sodium channel, nonvoltage-gated 1 alpha	B
	ILMN 2977167	Prrt1	proline-rich transmembrane protein 1	B
	ILMN 2711329	Ccdc40	coiled-coil domain containing 40	B
	ILMN 2614067	DL251826	DL251826	B
	ILMN 1221481	Tas2r139	taste receptor, type 2, member 139	B
	ILMN 2751183	Olfr1362	olfactory receptor 1362	B
	ILMN 1231111	Btnl10	butyrophilin-like 10	B
	ILMN 1226884	Mup5	major urinary protein 5	B
	ILMN 2930897	Igfbp2	insulin-like growth factor binding protein 2	B
	ILMN 1250569	Rapgefl1	Rap guanine nucleotide exchange factor (GEF)-like 1	B
	ILMN 2789692	Wnt7b	wingless-related MMTV integration site 7B	B
	ILMN 2735318	P2rx2	purinergic receptor P2X, ligand-gated ion channel, 2	B
	ILMN 2853983	Dpf3	D4, zinc and double PHD fingers, family 3	B
	ILMN 2600190	Gjb4	gap junction protein, beta 4	B
	ILMN 2593694	Lrtm1	leucine-rich repeats and transmembrane domains 1	B
	ILMN 2924342	Olfr1129	olfactory receptor 1129	B
	ILMN 2633215	Lpin3	lipin 3	B
	ILMN 2647637	Hmx3	H6 homeobox 3	B
	ILMN 2719702	Rasl10a	RAS-like, family 10, member A	B
	ILMN 2436489	Vapb	vesicle-associated membrane protein, associated protein B and C	B
	ILMN 2686393	Gna12	guanine nucleotide binding protein, alpha 12	B
	ILMN 2486573	Vegfc	vascular endothelial growth factor C	B
	ILMN 2673599	Actn4	actinin alpha 4	B
	ILMN 2742667	C1galt1	core 1 synthase, glycoprotein-N-acetylgalactosamine 3-beta-galactosyltransferase, 1	B
	ILMN 2709374	Lsamp	limbic system-associated membrane protein	B
	ILMN 2927373	Ddit3	DNA-damage inducible transcript 3	B
	ILMN 2645275	Mvd	mevalonate (diphospho) decarboxylase	B
	ILMN 3003324	Dnaja2	DnaJ (Hsp40) homolog, subfamily A, member 2	B
	ILMN 2715311	Dnah1	dynein, axonemal, heavy chain 1	B
	ILMN 2649101	Ncf2	neutrophil cytosolic factor 2	B
	ILMN 1250734	1700010D01Rik	RIKEN cDNA 1700010D01 gene	B
	ILMN 2695085	Sorcs2	sortilin-related VPS10 domain containing receptor 2	B
	ILMN 1231651	DL248808	DL248808	B
	ILMN 1217302	Smarcc1	SWI/SNF related, matrix associated, actin dependent regulator of chromatin, subfamily c, member 1	B
	ILMN 2699881	Abca9	ATP-binding cassette, sub-family A, member 9	B
	ILMN 2607609	Yif1b	Yip1 interacting factor homolog B	B
	ILMN 2662428	Ilk	integrin linked kinase	B
	ILMN 2696017	Itgam	integrin alpha M	B
	ILMN 3022025	Gm732	predicted gene 732	B
	ILMN 1259822	Caskin2	CASK-interacting protein 2	B
	ILMN 1232458	C1qtnf2	C1q and tumor necrosis factor related protein 2	B
	ILMN 2728431	Cdc42ep4	CDC42 effector protein 4	B
	ILMN 2828916	Frmd6	FERM domain containing 6	B
	ILMN 2765224	Bcat2	branched chain aminotransferase 2, mitochondrial	B
	ILMN 3029489	Gm129	predicted gene 129	B
	ILMN 2984802	Cntnap5a	contactin associated protein-like 5A	B
	ILMN 2653205	Gp1bb	glycoprotein Ib, beta polypeptide	B
	ILMN 2774315	Col13a1	collagen, type XIII, alpha 1	B
	ILMN 2988178	Hoxc10	homeobox C10	B
	ILMN 2693330	Zfp300	zinc finger protein 300	B
	ILMN 1212716	Cd300e	CD300e antigen	B
	ILMN 3160364	Npy2r	neuropeptide Y receptor Y2	B
	ILMN 2920992	Olfr1466	olfactory receptor 1466	B
	ILMN 1212692	Mapk13	mitogen-activated protein kinase 13	B
	ILMN 2427108	Zfp36l1	zinc finger protein 36, C3H type-like 1	B
	ILMN 2956614	Ccin	calicin	B
	ILMN 2970823	Kdm5c	lysine (K)-specific demethylase 5C	B
	ILMN 2607269	Atg2b	autophagy related 2B	B
	ILMN 1231726	Elk4	ELK4, member of ETS oncogene family	B
	ILMN 2622755	Pabpc5	poly(A) binding protein, cytoplasmic 5	B
	ILMN 2724496	Prl3c1	prolactin family 3, subfamily c, member 1	B
	ILMN 3162873	Cdh8	cadherin 8	B
	ILMN 3127490	Acpp	acid phosphatase, prostate	B
	ILMN 1239753	Cd226	CD226 antigen	B
	ILMN 3108837	Zmynd12	zinc finger, MYND domain containing 12	B
	ILMN 3086899	Gm3448	predicted gene 3448	B
	ILMN 2672418	Cyp3a41a	cytochrome P450, family 3, subfamily a, polypeptide 41A	B
	ILMN 2853035	Lin7c	lin-7 homolog C	B
	ILMN 3065852	Kif5a	kinesin family member 5A	B
	ILMN 2610166	Bglap	bone gamma carboxyglutamate protein	B
	ILMN 2763194	Fam3b	family with sequence similarity 3, member B	B
	ILMN 1238436	Cplx2	complexin 2	B
	ILMN 2976821	Fzd2	frizzled homolog 2	B
	ILMN 2639214	Cyp3a13	cytochrome P450, family 3, subfamily a, polypeptide 13	B
	ILMN 2752737	Lzts3	leucine zipper, putative tumor suppressor family member 3	B
	ILMN 1236074	Gm10436	predicted gene 10436	B
	ILMN 1239151	Fgf2	fibroblast growth factor 2	B
	ILMN 1222284	1600015I10Rik	RIKEN cDNA 1600015I10 gene	B
	ILMN 1225758	Phf15	PHD finger protein 15	B
	ILMN 1219709	Atrx	alpha thalassemia/mental retardation syndrome X-linked homolog	B
	ILMN 3138732	Nrap	nebulin-related anchoring protein	B
	ILMN 2647856	D330045A20Rik	RIKEN cDNA D330045A20 gene	B
	ILMN 2675623	Mrfap1	Morf4 family associated protein 1	B
	ILMN 2744336	Tcl1b5	T cell leukemia/lymphoma 1B, 5	B
	ILMN 2600407	Olfr414	olfactory receptor 414	B
	ILMN 2741828	Doc2a	double C2, alpha	B
	ILMN 3161785	Gm5607	predicted gene 5607	B
	ILMN 1253485	Qk	quaking	B
	ILMN 1245272	Insig1	insulin induced gene 1	B
	ILMN 2490127	Ttl	tubulin tyrosine ligase	B
	ILMN 2676406	Pck2	phosphoenolpyruvate carboxykinase 2	B
	ILMN 2673286	Prl2c5	prolactin family 2, subfamily c, member 5	B
	ILMN 1227939	Ptprn2	protein tyrosine phosphatase, receptor type, N polypeptide 2	B
	ILMN 2991761	Olfr1241	olfactory receptor 1241	B
	ILMN 2929300	Atrx	alpha thalassemia/mental retardation syndrome X-linked homolog	B
	ILMN 2723839	Ankmy1	ankyrin repeat and MYND domain containing 1	B
	ILMN 2588362	Cdca8	cell division cycle associated 8	B
	ILMN 2593159	Pkd2l2	polycystic kidney disease 2-like 2	B
	ILMN 3041906	Timm13	translocase of inner mitochondrial membrane 13	B
	ILMN 2621548	Trpa1	transient receptor potential cation channel, subfamily A, member 1	B
	ILMN 2732199	Sphk1	sphingosine kinase 1	B
	ILMN 2752204	Cbfa2t2	core-binding factor, runt domain, alpha subunit 2, translocated to, 2	B
	ILMN 3104704	Klra4	killer cell lectin-like receptor, subfamily A, member 4	B
	ILMN 2696488	E4f1	E4F transcription factor 1	B
	ILMN 2942883	Nt5dc3	5'-nucleotidase domain containing 3	B
	ILMN 2925044	Il20	interleukin 20	B
	ILMN 2603001	Gbp9	guanylate-binding protein 9	B
	ILMN 1240287	Sntn	sentan, cilia apical structure protein	B
	ILMN 2761691	Kir3dl1	killer cell immunoglobulin-like receptor, three domains, long cytoplasmic tail, 1	B
	ILMN 1244675	Crmp1	collapsin response mediator protein 1	B
	ILMN 2424828	Zik1	zinc finger protein interacting with K protein 1	B
	ILMN 2630495	Edil3	EGF-like repeats and discoidin I-like domains 3	B
	ILMN 2715114	Crisp2	cysteine-rich secretory protein 2	B
	ILMN 1254663	Cadm3	cell adhesion molecule 3	B
	ILMN 1248130	Mgat5b	mannoside acetylglucosaminyltransferase 5, isoenzyme B	B
	ILMN 2659185	H2-M1	histocompatibility 2, M region locus 1	B
	ILMN 2617433	Actb	actin, beta	B
	ILMN 2698799	Actb	actin, beta	B
	ILMN 2621766	Msmb	beta-microseminoprotein	B
	ILMN 1224893	Klk1b5	kallikrein 1-related peptidase b5	B
	ILMN 2626526	Gm13103	predicted gene 13103	B
	ILMN 1242661	Itgb2	integrin beta 2	B
	ILMN 2745130	Ptdss1	phosphatidylserine synthase 1	B
	ILMN 1260204	Ccdc79	coiled-coil domain containing 79	B
	ILMN 2771584	Srcin1	SRC kinase signaling inhibitor 1	B
	ILMN 2663291	Pxt1	peroxisomal, testis specific 1	B
	ILMN 2768984	Anln	anillin, actin binding protein	B
	ILMN 2847834	Unc119	unc-119 homolog	B
	ILMN 2675914	R3hdm1	R3H domain containing 1	B
	ILMN 2615796	Nr0b1	nuclear receptor subfamily 0, group B, member 1	B
	ILMN 2607287	Gm4793	predicted gene 4793	B
	ILMN 2594119	Krtap19-5	keratin associated protein 19-5	B
	ILMN 2636595	Olfr770	olfactory receptor 770	B
	ILMN 2751997	Mbd3l2	methyl-CpG binding domain protein 3-like 2	B
	ILMN 2679491	Eddm3b	epididymal protein 3B	B
	ILMN 2676806	Mbd2	methyl-CpG binding domain protein 2	B
	ILMN 1223559	Rnf182	ring finger protein 182	B
	ILMN 2646018	Kcns3	potassium voltage-gated channel, delayed-rectifier, subfamily S, member 3	B
	ILMN 2886162	Slc45a4	solute carrier family 45, member 4	B
	ILMN 2733482	Npr1	natriuretic peptide receptor 1	B
	ILMN 1252582	Plagl1	pleiomorphic adenoma gene-like 1	B
	ILMN 3081970	Arl14epl	ADP-ribosylation factor-like 14 effector protein-like	B
	ILMN 1254225	Add2	adducin 2 (beta)	B
	ILMN 2688213	Atp2b4	ATPase, Ca++ transporting, plasma membrane 4	B
	ILMN 3136269	Hcrtr1	hypocretin (orexin) receptor 1	B
	ILMN 1240675	Rbm12b1	RNA binding motif protein 12 B1	B
	ILMN 2924140	Rplp2	ribosomal protein, large P2	B
	ILMN 2980247	Notch2	notch 2	B
	ILMN 2731439	D4Wsu53e	DNA segment, Chr 4, Wayne State University 53, expressed	B
	ILMN 2695316	Asb7	ankyrin repeat and SOCS box-containing 7	B
	ILMN 2713664	Kap	kidney androgen regulated protein	B
	ILMN 2617735	Nags	N-acetylglutamate synthase	B
	ILMN 3020654	Sorbs1	sorbin and SH3 domain containing 1	B
	ILMN 2673675	Cd200r3	CD200 receptor 3	B
	ILMN 1248279	Syt2	synaptotagmin II	B
	ILMN 2731894	Pdhx	pyruvate dehydrogenase complex, component X	B
	ILMN 2913432	Defb37	defensin beta 37	B
	ILMN 2636578	Olfr570	olfactory receptor 570	B
	ILMN 2435025	Ube2d1	ubiquitin-conjugating enzyme E2D 1	B
	ILMN 2713714	Slc6a4	solute carrier family 6 (neurotransmitter transporter, serotonin), member 4	B
	ILMN 2600104	Hif1an	hypoxia-inducible factor 1, alpha subunit inhibitor	B
	ILMN 1260093	Dstyk	dual serine/threonine and tyrosine protein kinase	B
	ILMN 2599838	Olfr346	olfactory receptor 346	B
	ILMN 1256721	Crygf	crystallin, gamma F	B
	ILMN 2632379	Olfr1111	olfactory receptor 1111	B
	ILMN 2765652	Vmn2r-ps54	vomeronasal 2, receptor, pseudogene 54	B
	ILMN 2733433	Gnai3	guanine nucleotide binding protein, alpha inhibiting 3	B
	ILMN 2436866	Gm8902	predicted gene 8902	B
	ILMN 2652909	Ddit3	DNA-damage inducible transcript 3	B
	ILMN 1254962	Mov10	Moloney leukemia virus 10	B
	ILMN 2778438	Vwc2l	von Willebrand factor C domain-containing protein 2-like	B
	ILMN 1258039	Cyp2j11	cytochrome P450, family 2, subfamily j, polypeptide 11	B
	ILMN 2722260	Galntl6	UDP-N-acetyl-alpha-D-galactosamine:polypeptide N-acetylgalactosaminyltransferase-like 6	B
	ILMN 3033086	Sun5	Sad1 and UNC84 domain containing 5	B
	ILMN 2642411	2310035C23Rik	RIKEN cDNA 2310035C23 gene	B
	ILMN 2723355	Stk35	serine/threonine kinase 35	B
	ILMN 3161978	Olfr884	olfactory receptor 884	B
	ILMN 1243037	Zfp945	zinc finger protein 945	B
	ILMN 1247261	Galc	galactosylceramidase	B
	ILMN 2964378	Rbm44	RNA binding motif protein 44	B
	ILMN 2616827	Ppt2	palmitoyl-protein thioesterase 2	B
	ILMN 1214965	Kcnmb1	potassium large conductance calcium-activated channel, subfamily M, beta member 1	B
	ILMN 1246260	Nbeal1	neurobeachin like 1	B
	ILMN 1260227	Olfr206	olfactory receptor 206	B
	ILMN 3147447	Skint3	selection and upkeep of intraepithelial T cells 3	B
	ILMN 1226822	Calr4	calreticulin 4	B
	ILMN 2822796	Vmn2r80	vomeronasal 2, receptor 80	B
	ILMN 2751186	Ascc2	activating signal cointegrator 1 complex subunit 2	B
	ILMN 2642743	Fgf5	fibroblast growth factor 5	B
	ILMN 3101674	Ppp2r2b	protein phosphatase 2 (formerly 2A), regulatory subunit B (PR 52), beta isoform	B
	ILMN 2969172	Tmem87a	transmembrane protein 87A	B
	ILMN 1250421	Mmp12	matrix metallopeptidase 12	B
	ILMN 2633350	Mfap4	microfibrillar-associated protein 4	B
	ILMN 2890019	Ear11	eosinophil-associated, ribonuclease A family, member 11	B
	ILMN 1238886	Ccl8	chemokine (C-C motif) ligand 8	B
	ILMN 2952275	Arg1	arginase, liver	B
	ILMN 2859539	Olah	oleoyl-ACP hydrolase	B
	ILMN 2724676	Pex5	peroxisomal biogenesis factor 5	B
	ILMN 2742887	Scrib	scribbled homolog	C
	ILMN 1259546	Pyy	peptide YY	C
	ILMN 2443330	Ttr	transthyretin	C
	ILMN 1252131	Klk1b27	kallikrein 1-related peptidase b27	C
	ILMN 1238736	Klk1b4	kallikrein 1-related pepidase b4	C
	ILMN 2690267	Ins2	insulin II	C
	ILMN 2760199	Klk1	kallikrein 1	C
	ILMN 2592415	Reg1	regenerating islet-derived 1	C
	ILMN 2963762	Gm5409	predicted pseudogene 5409	C
	ILMN 2881083	Prss1	protease, serine, 1 (trypsin 1)	C
	ILMN 1242144	Adam28	a disintegrin and metallopeptidase domain 28	D
	ILMN 3040591	Spag16	sperm associated antigen 16	D
	ILMN 2472693	Tmeff1	transmembrane protein with EGF-like and two follistatin-like domains 1	D
	ILMN 2677191	Aipl1	aryl hydrocarbon receptor-interacting protein-like 1	D
	ILMN 2783414	Cxcl17	chemokine (C-X-C motif) ligand 17	D
	ILMN 1214094	Kcnrg	potassium channel regulator	D
	ILMN 1216601	Enkur	enkurin, TRPC channel interacting protein	D
	ILMN 3003501	1700001C02Rik	RIKEN cDNA 1700001C02 gene	D
	ILMN 2848473	AK129341	cDNA sequence AK129341	D
	ILMN 2728504	Lrrc18	leucine rich repeat containing 18	D
	ILMN 3163138	Kcnrg	potassium channel regulator	D
	ILMN 2896768	Cbr3	carbonyl reductase 3	D
	ILMN 3093626	Porcn	porcupine homolog	D
	ILMN 3052632	Epas1	endothelial PAS domain protein 1	D
	ILMN 1214954	Cldn10	claudin 10	D
	ILMN 2515816	Cldn10	claudin 10	D
	ILMN 2917280	Efcab1	EF hand calcium binding domain 1	D
	ILMN 2744879	Dnaic1	dynein, axonemal, intermediate chain 1	D
	ILMN 1220688	Fhdc1	FH2 domain containing 1	D
	ILMN 2676379	Pon1	paraoxonase 1	D
	ILMN 3162009	1700003M02Rik	RIKEN cDNA 1700003M02 gene	D
	ILMN 3155021	Fbxl13	F-box and leucine-rich repeat protein 13	D
	ILMN 2609052	Dynll2	dynein light chain LC8-type 2	D
	ILMN 2879102	Gjb3	gap junction protein, beta 3	D
	ILMN 1248849	Gsta2	glutathione S-transferase, alpha 2 (Yc2)	D
	ILMN 2780280	Klk1b11	kallikrein 1-related peptidase b11	D
	ILMN 2759371	Fgfbp1	fibroblast growth factor binding protein 1	D
	ILMN 1236869	Ank1	ankyrin 1, erythroid	D
	ILMN 2972855	Slc25a12	solute carrier family 25 (mitochondrial carrier, Aralar), member 12	D
	ILMN 1244879	Ank1	ankyrin 1, erythroid	D
	ILMN 1247158	Adprhl1	ADP-ribosylhydrolase like 1	D
	ILMN 1249655	Recql	RecQ protein-like	D
	ILMN 1244514	Schip1	schwannomin interacting protein 1	D
	ILMN 2661650	Reep6	receptor accessory protein 6	D
	ILMN 2707207	Hhatl	hedgehog acyltransferase-like	D
	ILMN 3112219	Mlf1	myeloid leukemia factor 1	D
	ILMN 2718509	Klk1b11	kallikrein 1-related peptidase b11	D
	ILMN 2661588	Sptbn2	spectrin beta, non-erythrocytic 2	D
	ILMN 1227260	Lad1	ladinin	D
	ILMN 1229763	Dmkn	dermokine	D
	ILMN 1217003	Nccrp1	non-specific cytotoxic cell receptor protein 1 homolog	D
	ILMN 3161733	Defb14	defensin beta 14	D
	ILMN 2824741	Vsig8	V-set and immunoglobulin domain containing 8	D
	ILMN 1227148	Gjb2	gap junction protein, beta 2	D
	ILMN 2999627	Gjb2	gap junction protein, beta 2	D
	ILMN 2487170	Tpm2	tropomyosin 2, beta	D
	ILMN 2665054	Pgap2	post-GPI attachment to proteins 2	D
	ILMN 1221805	Dtna	dystrobrevin alpha	D
	ILMN 1238801	Arl3	ADP-ribosylation factor-like 3	D
	ILMN 2981167	Ifit2	interferon-induced protein with tetratricopeptide repeats 2	D
	ILMN 2981169	Ifit2	interferon-induced protein with tetratricopeptide repeats 2	D
	ILMN 2702903	Cyp2f2	cytochrome P450, family 2, subfamily f, polypeptide 2	D
	ILMN 2943135	Fmo3	flavin containing monooxygenase 3	D
	ILMN 2764466	Capsl	calcyphosine-like	D
	ILMN 3003018	1700007G11Rik	RIKEN cDNA 1700007G11 gene	D
	ILMN 2743932	Dnah2	dynein, axonemal, heavy chain 2	D
	ILMN 2780362	Akap14	A kinase anchor protein 14	D
	ILMN 2753867	Scgb3a2	secretoglobin, family 3A, member 2	D
	ILMN 1233122	Bglap3	bone gamma-carboxyglutamate protein 3	D
	ILMN 1240160	Nmu	neuromedin U	D
	ILMN 2705390	Acer1	alkaline ceramidase 1	D
	ILMN 2839313	Actg2	actin, gamma 2, smooth muscle, enteric	D
	ILMN 2710353	Acta2	actin, alpha 2, smooth muscle, aorta	D
	ILMN 2426967	Gm7839	predicted gene 7839	D
	ILMN 2622217	Myh11	myosin, heavy polypeptide 11, smooth muscle	D
	ILMN 2710354	Acta2	actin, alpha 2, smooth muscle, aorta	D
	ILMN 3105563	Dmkn	dermokine	D
	ILMN 2617858	Ovol1	OVO homolog-like 1	D
	ILMN 1235124	Thsd4	thrombospondin, type I, domain containing 4	D
	ILMN 2668510	Hp	haptoglobin	D
	ILMN 2668509	Hp	haptoglobin	D
	ILMN 2723576	Cldn10	claudin 10	D
	ILMN 3118081	1110017D15Rik	RIKEN cDNA 1110017D15 gene	D
	ILMN 1250938	1700016K19Rik	RIKEN cDNA 1700016K19 gene	D
	ILMN 1254523	Gsto1	glutathione S-transferase omega 1	D
	ILMN 3043178	1110017D15Rik	RIKEN cDNA 1110017D15 gene	D
	ILMN 1239196	1700088E04Rik	RIKEN cDNA 1700088E04 gene	D
	ILMN 2645509	1700009P17Rik	RIKEN cDNA 1700009P17 gene	D
	ILMN 2696232	Nme5	NME/NM23 family member 5	D
	ILMN 1226394	Cxcl17	chemokine (C-X-C motif) ligand 17	D
	ILMN 2756665	Cbr2	carbonyl reductase 2	D
	ILMN 2944824	Hp	haptoglobin	D
	ILMN 1250530	Muc20	mucin 20	D
	ILMN 2742426	Selenbp2	selenium binding protein 2	D
	ILMN 2720911	Eno4	enolase 4	D
	ILMN 3007065	Eno4	enolase 4	D
	ILMN 2976989	Ttc29	tetratricopeptide repeat domain 29	D
	ILMN 3160472	5330417C22Rik	RIKEN cDNA 5330417C22 gene	D
	ILMN 2872896	Dnali1	dynein, axonemal, light intermediate polypeptide 1	D
	ILMN 2914305	Fam216b	family with sequence similarity 216, member B	D
	ILMN 2617920	1110017D15Rik	RIKEN cDNA 1110017D15 gene	D
	ILMN 2736521	Pifo	primary cilia formation	D
	ILMN 1239718	Tekt1	tektin 1	D
	ILMN 2786469	Lrrc34	leucine rich repeat containing 34	D
	ILMN 2625279	Pacrg	PARK2 co-regulated	D
	ILMN 2441534	Rsph1	radial spoke head 1 homolog	D
	ILMN 1222734	Aldh1a1	aldehyde dehydrogenase family 1, subfamily A1	D
	ILMN 2459676	Mtus1	mitochondrial tumor suppressor 1	D
	ILMN 1259174	Scin	scinderin	D
	ILMN 2675874	Alas2	aminolevulinic acid synthase 2, erythroid	D
	ILMN 1241128	Calcoco1	calcium binding and coiled coil domain 1	D
	ILMN 2927044	Dydc2	DPY30 domain containing 2	D
	ILMN 1223727	Daw1	dynein assembly factor with WDR repeat domains 1	D
	ILMN 2682268	Lrrc26	leucine rich repeat containing 26	D
	ILMN 2759344	BD000492	BD000492	D
	ILMN 2776909	Irx3	Iroquois related homeobox 3	D
	ILMN 2742042	Nupr1	nuclear protein transcription regulator 1	D
	ILMN 2808191	Ddo	D-aspartate oxidase	D
	ILMN 3151722	Gm8990	predicted gene 8990	D
	ILMN 3160331	Wfdc13	WAP four-disulfide core domain 13	D
	ILMN 2713969	B9d1	B9 protein domain 1	D
	ILMN 1229131	Wfdc3	WAP four-disulfide core domain 3	D
	ILMN 1248181	Zbtb7a	zinc finger and BTB domain containing 7a	D
	ILMN 2593578	Rabl2	RAB, member of RAS oncogene family-like 2	D
	ILMN 3083163	Cp	ceruloplasmin	D
	ILMN 3006644	Abi2	abl-interactor 2	D
	ILMN 2880906	Pdlim2	PDZ and LIM domain 2	D
	ILMN 1224487	Ddx26b	DEAD/H (Asp-Glu-Ala-Asp/His) box polypeptide 26B	D
	ILMN 2604501	Clec1a	C-type lectin domain family 1, member a	D
	ILMN 3139875	Acot1	acyl-CoA thioesterase 1	D
	ILMN 2623799	Gbgt1	globoside alpha-1,3-N-acetylgalactosaminyltransferase 1	D
	ILMN 2854790	Fam83a	family with sequence similarity 83, member A	D
	ILMN 2690676	Clca3	chloride channel calcium activated 3	D
	ILMN 1222707	Chi3l3	chitinase 3-like 3	D
	ILMN 2941714	Upk3b	uroplakin 3B	E
	ILMN 1258019	Bpifa1	BPI fold containing family A, member 1	E
	ILMN 2594461	Six6	sine oculis-related homeobox 6	E
	ILMN 2801891	Cygb	cytoglobin	E
	ILMN 1224635	Fkbp11	FK506 binding protein 11	E
	ILMN 2707099	Mgl2	macrophage galactose N-acetyl-galactosamine specific lectin 2	E
	ILMN 2710611	Adrb1	adrenergic receptor, beta 1	E
	ILMN 1228010	Rem1	rad and gem related GTP binding protein 1	E
	ILMN 2951955	Zcchc3	zinc finger, CCHC domain containing 3	E
	ILMN 2656504	Retnlg	resistin like gamma	E
	ILMN 2683656	2300002M23Rik	RIKEN cDNA 2300002M23 gene	E
	ILMN 2668642	4930578C19Rik	RIKEN cDNA 4930578C19 gene	E
	ILMN 1244317	Lce1g	late cornified envelope 1G	E
	ILMN 2695143	Capn6	calpain 6	E
	ILMN 2687872	Col1a1	collagen, type I, alpha 1	E
	ILMN 2948552	Xcl1	chemokine (C motif) ligand 1	E
	ILMN 3162075	Fcrl5	Fc receptor-like 5	E
	ILMN 3001540	Lum	lumican	E
	ILMN 2664777	Bhlha15	basic helix-loop-helix family, member a15	E
	ILMN 2651388	Bhlha15	basic helix-loop-helix family, member a15	E
	ILMN 1234824	Ccdc80	coiled-coil domain containing 80	E
	ILMN 2769918	Timp1	tissue inhibitor of metalloproteinase 1	E
	ILMN 3103896	Timp1	tissue inhibitor of metalloproteinase 1	E
	ILMN 2955937	Chia	chitinase, acidic	E
	ILMN 2955940	Chia	chitinase, acidic	E
	ILMN 2785586	Fbp1	fructose bisphosphatase 1	E
	ILMN 1222679	Cidec	cell death-inducing DFFA-like effector c	E
	ILMN 2687014	Cyp2e1	cytochrome P450, family 2, subfamily e, polypeptide 1	E
	ILMN 2762944	Ifi27l2a	interferon, alpha-inducible protein 27 like 2A	E
	ILMN 1252019	Cdh23	cadherin 23	E
	ILMN 2628822	Oas1g	2'-5' oligoadenylate synthetase 1G	E
	ILMN 2759365	Angptl4	angiopoietin-like 4	E
	ILMN 2803921	Ly6d	lymphocyte antigen 6 complex, locus D	E
	ILMN 2670690	H2-Ob	histocompatibility 2, O region beta locus	E
	ILMN 1228448	Cd19	CD19 antigen	E
	ILMN 2976441	Blk	B lymphoid kinase	E
	ILMN 1213809	Gpr18	G protein-coupled receptor 18	E
	ILMN 2680398	Zc3h12d	zinc finger CCCH type containing 12D	E
	ILMN 3009860	Sell	selectin, lymphocyte	E
	ILMN 1258283	Ltb	lymphotoxin B	E
	ILMN 2787257	Coro1a	coronin, actin binding protein 1A	E
	ILMN 2615575	5031414D18Rik	RIKEN cDNA 5031414D18 gene	E
	ILMN 2733778	Il4i1	interleukin 4 induced 1	E
	ILMN 2661289	Gm7582	predicted gene 7582	E
	ILMN 2623056	Clspn	claspin	E
	ILMN 2846904	Mest	mesoderm specific transcript	E
	ILMN 2901180	Spc25	SPC25, NDC80 kinetochore complex component	E
	ILMN 3006930	Gm2147	predicted gene 2147	E
	ILMN 2718550	BC027231	cDNA sequence BC027231	E
	ILMN 2881050	Rad51	RAD51 homolog	E
	ILMN 2771766	Ccl12	chemokine (C-C motif) ligand 12	E
	ILMN 1225182	Cdca3	cell division cycle associated 3	E
	ILMN 2693205	Aspm	asp (abnormal spindle)-like, microcephaly associated	E
	ILMN 2757125	Prc1	protein regulator of cytokinesis 1	E
	ILMN 2612206	Cdc20	cell division cycle 20	E
	ILMN 2762326	Kif22	kinesin family member 22	E
	ILMN 2770866	Ptger3	prostaglandin E receptor 3 (subtype EP3)	E
	ILMN 2918499	Abcb1b	ATP-binding cassette, sub-family B, member 1B	E
	ILMN 2804559	Tmem108	transmembrane protein 108	E
	ILMN 2623699	Irf4	interferon regulatory factor 4	E
	ILMN 1242333	Immp2l	IMP2 inner mitochondrial membrane peptidase-like	E
	ILMN 2730463	Cdt1	chromatin licensing and DNA replication factor 1	E
	ILMN 2907878	H2afx	H2A histone family, member X	E
	ILMN 2859847	Pygl	liver glycogen phosphorylase	E
	ILMN 2659997	Acaa1a	acetyl-Coenzyme A acyltransferase 1A	E
	ILMN 2953277	Gm5506	predicted gene 5506	E
	ILMN 2795040	Hist1h2ab	histone cluster 1, H2ab	E
	ILMN 2836654	Hist1h2ab	histone cluster 1, H2ab	E
	ILMN 1219574	Hist1h2af	histone cluster 1, H2af	E
	ILMN 1248830	Hist1h2ab	histone cluster 1, H2ab	E
	ILMN 2785454	Hist2h2ab	histone cluster 2, H2ab	E
	ILMN 2929896	Pbk	PDZ binding kinase	E
	ILMN 2614752	Gm11295	predicted gene 11295	E
	ILMN 2670751	Fxyd4	FXYD domain-containing ion transport regulator 4	E
	ILMN 2613878	Prg2	proteoglycan 2, bone marrow	E
	ILMN 3162125	Grm6	glutamate receptor, metabotropic 6	E
	ILMN 1234241	Lrpap1	low density lipoprotein receptor-related protein associated protein 1	E
	ILMN 2730329	Hist1h2ab	histone cluster 1, H2ab	E
	ILMN 2847144	Hist1h2ah	histone cluster 1, H2ah	E
	ILMN 1233293	Gbp2b	guanylate binding protein 2b	E
	ILMN 1239816	Cst9	cystatin 9	E
	ILMN 1215879	Pkhd1l1	polycystic kidney and hepatic disease 1-like 1	E
	ILMN 1256775	Thrsp	thyroid hormone responsive	E
	ILMN 2692644	Adig	adipogenin	E
	ILMN 2727520	Cox8b	cytochrome c oxidase subunit VIIIb	E
	ILMN 1219915	Dgat2	diacylglycerol O-acyltransferase 2	E
	ILMN 1217328	Hoxc6	homeobox C6	E
	ILMN 1240857	Cox7a1	cytochrome c oxidase subunit VIIa 1	E
	ILMN 2887630	Fabp3	fatty acid binding protein 3, muscle and heart	E
	ILMN 3143404	Mup14	major urinary protein 14	E
	ILMN 2875730	Mup14	major urinary protein 14	E
	ILMN 3065459	Mup14	major urinary protein 14	E
	ILMN 2953807	Mup-ps15	major urinary protein, pseudogene 15	E
	ILMN 2718589	Fcna	ficolin A	E
	ILMN 2707996	Oosp1	oocyte secreted protein 1	E
	ILMN 2613601	Mzb1	marginal zone B and B1 cell-specific protein 1	E
	ILMN 2760019	Cxcl13	chemokine (C-X-C motif) ligand 13	E
	ILMN 2772632	Saa3	serum amyloid A 3	E
	ILMN 1225406	Ccl24	chemokine (C-C motif) ligand 24	E
	ILMN 1215446	Cidea	cell death-inducing DNA fragmentation factor, alpha subunit-like effector A	F
	ILMN 2994373	Ucp1	uncoupling protein 1 (mitochondrial, proton carrier)	F
	ILMN 2808811	Gpd1	glycerol-3-phosphate dehydrogenase 1	F
	ILMN 1228647	Otop1	otopetrin 1	F
	ILMN 2690460	Jakmip1	janus kinase and microtubule interacting protein 1	F
	ILMN 1230224	Dnajc6	DnaJ (Hsp40) homolog, subfamily C, member 6	F
	ILMN 2644496	Glul	glutamate-ammonia ligase	F
	ILMN 3113420	Ptpn6	protein tyrosine phosphatase, non-receptor type 6	F
	ILMN 1225192	Nfkbid	nuclear factor of kappa light polypeptide gene enhancer in B cells inhibitor, delta	F
	ILMN 3002095	Il27ra	interleukin 27 receptor, alpha	F
	ILMN 2932787	Helz2	helicase with zinc finger 2, transcriptional coactivator	F
	ILMN 2642133	Sipa1	signal-induced proliferation associated gene 1	F
	ILMN 2611472	Ap1s3	adaptor-related protein complex AP-1, sigma 3	F
	ILMN 3117759	Zcchc18	zinc finger, CCHC domain containing 18	F
	ILMN 2812824	Pex16	peroxisomal biogenesis factor 16	F
	ILMN 2707308	Cct5	chaperonin containing Tcp1, subunit 5 (epsilon)	F
	ILMN 2748138	Arhgef1	Rho guanine nucleotide exchange factor 1	F
	ILMN 2733465	Acot11	acyl-CoA thioesterase 11	F
	ILMN 2670713	Cyfip2	cytoplasmic FMR1 interacting protein 2	F
	ILMN 2616215	Letmd1	LETM1 domain containing 1	F
	ILMN 2630605	Fscn1	fascin homolog 1, actin bundling protein	F
	ILMN 2611532	Slc25a19	solute carrier family 25 (mitochondrial thiamine pyrophosphate carrier), member 19	F
	ILMN 2840514	Klhl7	kelch-like 7	F
	ILMN 2764580	Parvg	parvin, gamma	F
	ILMN 3117602	Cd6	CD6 antigen	F
	ILMN 1228404	Sh2d2a	SH2 domain protein 2A	F
	ILMN 2613422	Itk	IL2 inducible T cell kinase	F
	ILMN 2769325	Cd6	CD6 antigen	F
	ILMN 2601453	Fam78a	family with sequence similarity 78, member A	F
	ILMN 1232760	Rasal3	RAS protein activator like 3	F
	ILMN 1220726	Satb1	special AT-rich sequence binding protein 1	F
	ILMN 2611022	Bcl11b	B cell leukemia/lymphoma 11B	F
	ILMN 2722784	Cd3g	CD3 antigen, gamma polypeptide	F
	ILMN 2426853	Ubd	ubiquitin D	F
	ILMN 2651137	Lck	lymphocyte protein tyrosine kinase	F
	ILMN 2697415	Cd3d	CD3 antigen, delta polypeptide	F
	ILMN 1242308	Tcf7	transcription factor 7, T cell specific	F
	ILMN 3161547	Nppa	natriuretic peptide type A	G
	ILMN 2726837	Nppb	natriuretic peptide type B	G
	ILMN 2854828	Pln	phospholamban	G
	ILMN 2640008	Myh6	myosin, heavy polypeptide 6, cardiac muscle, alpha	G
	ILMN 3128351	Popdc2	popeye domain containing 2	G
	ILMN 3163526	Tnni3	troponin I, cardiac 3	G
	ILMN 2689136	Mybpc3	myosin binding protein C, cardiac	G
	ILMN 2689426	Mybphl	myosin binding protein H-like	G
	ILMN 2768252	Myl7	myosin, light polypeptide 7, regulatory	G
	ILMN 2625451	Ankrd1	ankyrin repeat domain 1	G
	ILMN 2731963	Fmo3	flavin containing monooxygenase 3	G
	ILMN 2634905	Fbp2	fructose bisphosphatase 2	G
	ILMN 2919259	Scd2	stearoyl-Coenzyme A desaturase 2	G
	ILMN 2592901	Calml3	calmodulin-like 3	G
	ILMN 2987615	Mlh1	mutL homolog 1	G
	ILMN 2782841	Ccdc144b	coiled-coil domain containing 144B	G
	ILMN 2864913	Hhat	hedgehog acyltransferase	G
	ILMN 2893409	Gfra1	glial cell line derived neurotrophic factor family receptor alpha 1	G
	ILMN 2845778	Clec3b	C-type lectin domain family 3, member b	G
	ILMN 2747857	Slc27a3	solute carrier family 27 (fatty acid transporter), member 3	G
	ILMN 1235735	Slco3a1	solute carrier organic anion transporter family, member 3a1	G
	ILMN 2946689	Ttc7	tetratricopeptide repeat domain 7	G
	ILMN 2823269	Rcan3	regulator of calcineurin 3	G
	ILMN 1223015	Dedd2	death effector domain-containing DNA binding protein 2	G
	ILMN 2798340	Tmem63a	transmembrane protein 63a	G
	ILMN 1249313	Rabl3	RAB, member of RAS oncogene family-like 3	G
	ILMN 2832524	Gpt	glutamic pyruvic transaminase, soluble	G
	ILMN 2854347	Mfsd5	major facilitator superfamily domain containing 5	G
	ILMN 2596421	A430079E08	A430079E08	G
	ILMN 2480638	Trpt1	tRNA phosphotransferase 1	G
	ILMN 2806907	4930547C10Rik	RIKEN cDNA 4930547C10 gene	G
	ILMN 2755399	Ppp2r4	protein phosphatase 2A, regulatory subunit B (PR 53)	G
	ILMN 2714678	Pif1	PIF1 5'-to-3' DNA helicase homolog	G
	ILMN 2617775	Acvr2a	activin receptor IIA	G
	ILMN 2987863	Per2	period circadian clock 2	G
	ILMN 3003567	Khsrp	KH-type splicing regulatory protein	G
	ILMN 3001650	Ndrg2	N-myc downstream regulated gene 2	G
	ILMN 2991912	Rab3a	RAB3A, member RAS oncogene family	G
	ILMN 2660803	Bckdhb	branched chain ketoacid dehydrogenase E1, beta polypeptide	G
	ILMN 2452237	Tsg101	tumor susceptibility gene 101	G
	ILMN 1249838	Nipa2	non imprinted in Prader-Willi/Angelman syndrome 2 homolog	G
	ILMN 2758087	Ccnt1	cyclin T1	G
	ILMN 2957944	Zfp956	zinc finger protein 956	G
	ILMN 2900854	Mob3b	MOB kinase activator 3B	G
	ILMN 2609323	Lst1	leukocyte specific transcript 1	G
	ILMN 1243678	Gtf3c1	general transcription factor III C 1	G
	ILMN 2665666	Pstpip1	proline-serine-threonine phosphatase-interacting protein 1	G
	ILMN 2735660	Acp5	acid phosphatase 5, tartrate resistant	G
	ILMN 2590185	Mrpl55	mitochondrial ribosomal protein L55	G
	ILMN 2948649	Helz	helicase with zinc finger domain	G
	ILMN 2666640	Kdm5c	lysine (K)-specific demethylase 5C	G
	ILMN 1252110	Foxj2	forkhead box J2	G
	ILMN 3032778	Ensa	endosulfine alpha	G
	ILMN 2965641	Gm5856	Gm5856	G
	ILMN 2681001	Slc25a47	solute carrier family 25, member 47	G
	ILMN 2965526	Mtpap	mitochondrial poly(A) polymerase	G
	ILMN 2594768	Tha1	threonine aldolase 1	G
	ILMN 2426921	Wdr5	WD repeat domain 5	G
	ILMN 2794116	Pitpnm1	phosphatidylinositol transfer protein, membrane-associated 1	G
	ILMN 2756030	Slc8a1	solute carrier family 8 (sodium/calcium exchanger), member 1	G
	ILMN 1239583	Lins	lines homolog	G
	ILMN 2910221	Mmgt1	membrane magnesium transporter 1	G
	ILMN 2698115	Ltv1	LTV1 homolog	G
	ILMN 1219670	Gpatch4	G patch domain containing 4	G
	ILMN 2839142	Fam207a	family with sequence similarity 207, member A	G
	ILMN 2920008	Akap8	A kinase anchor protein 8	G
	ILMN 2516833	Zhx2	zinc fingers and homeoboxes 2	G
	ILMN 3122081	Idnk	idnK gluconokinase homolog	G
	ILMN 1223145	Rqcd1	rcd1 (required for cell differentiation) homolog 1	G
	ILMN 2629648	Gm5856	Gm5856	G
	ILMN 2982652	Abce1	ATP-binding cassette, sub-family E, member 1	G
	ILMN 2758695	Nup93	nucleoporin 93	G
	ILMN 2627350	Magoh	mago-nashi homolog, proliferation-associated	G
	ILMN 1253972	Irak3	interleukin-1 receptor-associated kinase 3	G
	ILMN 2698494	Gm7859	predicted gene 7859	G
	ILMN 2933394	Ppp1r10	protein phosphatase 1, regulatory subunit 10	G
	ILMN 1254386	Ppcdc	phosphopantothenoylcysteine decarboxylase	G
	ILMN 2935870	St3gal4	ST3 beta-galactoside alpha-2,3-sialyltransferase 4	G
	ILMN 2674890	Tbl1x	transducin (beta)-like 1 X-linked	G
	ILMN 1230545	Mob1a	MOB kinase activator 1A	G
	ILMN 1226606	Tmem132a	transmembrane protein 132A	G
	ILMN 1224142	Tmem177	transmembrane protein 177	G
	ILMN 2606848	Kars	lysyl-tRNA synthetase	G
	ILMN 2834764	Lpar4	lysophosphatidic acid receptor 4	G
	ILMN 2687828	Arid3a	AT rich interactive domain 3A (BRIGHT-like)	G
	ILMN 2797322	Prr3	proline-rich polypeptide 3	G
	ILMN 2723639	Pacs1	phosphofurin acidic cluster sorting protein 1	G
	ILMN 2657888	Secisbp2	SECIS binding protein 2	G
	ILMN 2695149	Smc5	structural maintenance of chromosomes 5	G
	ILMN 2753021	Rnf166	ring finger protein 166	G
	ILMN 2887075	Acp2	acid phosphatase 2, lysosomal	G
	ILMN 1242881	Cnpy2	canopy 2 homolog	G
	ILMN 2784019	Ggta1	glycoprotein galactosyltransferase alpha 1, 3	G
	ILMN 2682865	Aspscr1	alveolar soft part sarcoma chromosome region, candidate 1	G
	ILMN 1228613	Pycrl	pyrroline-5-carboxylate reductase-like	G
	ILMN 1235635	Slco3a1	solute carrier organic anion transporter family, member 3a1	G
	ILMN 3007956	Gzf1	GDNF-inducible zinc finger protein 1	G
	ILMN 2964522	S1pr2	sphingosine-1-phosphate receptor 2	G
	ILMN 2429059	Zfp467	zinc finger protein 467	G
	ILMN 2668178	Fam109a	family with sequence similarity 109, member A	G
	ILMN 2511051	Hnrnpc	heterogeneous nuclear ribonucleoprotein C	G
	ILMN 2939185	Gm13770	predicted gene 13770	G
	ILMN 2652575	Ing4	inhibitor of growth family, member 4	G
	ILMN 2797689	Churc1	churchill domain containing 1	G
	ILMN 2718861	1600012H06Rik	RIKEN cDNA 1600012H06 gene	G
	ILMN 1229702	Nrbp1	nuclear receptor binding protein 1	G
	ILMN 1253008	Acat2	acetyl-Coenzyme A acetyltransferase 2	G
	ILMN 3005546	Gle1	GLE1 RNA export mediator	G
	ILMN 2667842	Tbrg1	transforming growth factor beta regulated gene 1	G
	ILMN 1251065	Fuom	fucose mutarotase	G
	ILMN 2970879	Uchl3	ubiquitin carboxyl-terminal esterase L3 (ubiquitin thiolesterase)	G
	ILMN 1217040	Cluh	clustered mitochondria (cluA/CLU1) homolog	G
	ILMN 2998870	Pi4ka	phosphatidylinositol 4-kinase, catalytic, alpha polypeptide	G
	ILMN 2828302	Cnot4	CCR4-NOT transcription complex, subunit 4	G
	ILMN 1243910	Zfp292	zinc finger protein 292	G
	ILMN 1219106	Rrad	Ras-related associated with diabetes	G
	ILMN 1244112	Dhodh	dihydroorotate dehydrogenase	G
	ILMN 2660505	Igsf1	immunoglobulin superfamily, member 1	G
	ILMN 2925675	Nol11	nucleolar protein 11	G
	ILMN 3036708	Gatsl2	GATS protein-like 2	G
	ILMN 2897230	Stat6	signal transducer and activator of transcription 6	G
	ILMN 2993944	Lipt1	lipoyltransferase 1	G
	ILMN 3104139	Rbm12	RNA binding motif protein 12	G
	ILMN 2880623	Nudt1	nudix (nucleoside diphosphate linked moiety X)-type motif 1	G
	ILMN 1233129	Zbtb22	zinc finger and BTB domain containing 22	G
	ILMN 2794051	Gm3555	predicted pseudogene 3555	G
	ILMN 2832658	Atp6v0e2	ATPase, H+ transporting, lysosomal V0 subunit E2	G
	ILMN 2860750	Snrnp27	small nuclear ribonucleoprotein 27 (U4/U6.U5)	G
	ILMN 2649654	Mrm1	mitochondrial rRNA methyltransferase 1 homolog	G
	ILMN 1226133	Dgcr8	DiGeorge syndrome critical region gene 8	G
	ILMN 2636116	Gm3837	predicted gene 3837	G
	ILMN 2923615	Ppm1k	protein phosphatase 1K (PP2C domain containing)	G
	ILMN 2758198	Sord	sorbitol dehydrogenase	G
	ILMN 1222934	Bves	blood vessel epicardial substance	G
	ILMN 2826304	Fabp6	fatty acid binding protein 6, ileal	G
	ILMN 1228208	Smg9	smg-9 homolog, nonsense mediated mRNA decay factor	G
	ILMN 1214224	Zfp1	zinc finger protein 1	G
	ILMN 2593187	Egfl8	EGF-like domain 8	G
	ILMN 2430673	Xab2	XPA binding protein 2	G
	ILMN 1240381	Plp1	proteolipid protein (myelin) 1	G
	ILMN 2690126	Otx1	orthodenticle homolog 1	G
	ILMN 2989871	Stk36	serine/threonine kinase 36	G
	ILMN 1228748	Foxa3	forkhead box A3	G
	ILMN 2723346	1700029J07Rik	RIKEN cDNA 1700029J07 gene	G
	ILMN 2703364	Ccdc129	coiled-coil domain containing 129	G
	ILMN 1252618	Acox2	acyl-Coenzyme A oxidase 2, branched chain	G
	ILMN 2676052	Tef	thyrotroph embryonic factor	G
	ILMN 2895067	Gxylt1	glucoside xylosyltransferase 1	G
	ILMN 2622605	Srr	serine racemase	G
	ILMN 3127016	Dgki	diacylglycerol kinase, iota	G
	ILMN 2763245	Cxcl1	chemokine (C-X-C motif) ligand 1	G
	ILMN 2601840	Phf19	PHD finger protein 19	G
	ILMN 2613000	Islr	immunoglobulin superfamily containing leucine-rich repeat	G
	ILMN 1248465	Zcchc3	zinc finger, CCHC domain containing 3	G
	ILMN 1236136	Corin	corin	G
	ILMN 3156604	Gm13237	predicted gene 13237	G
	ILMN 1215552	Fxyd4	FXYD domain-containing ion transport regulator 4	G
	ILMN 1227666	Cpt1b	carnitine palmitoyltransferase 1b, muscle	G
	ILMN 2616584	Ppp1r1a	protein phosphatase 1, regulatory subunit 1A	G
	ILMN 2813547	Scn4b	sodium channel, type IV, beta	G
	ILMN 2594165	Poc1a	POC1 centriolar protein homolog A	G
	ILMN 2809443	Gm7247	predicted gene 7247	G
	ILMN 1236304	Hamp	hepcidin antimicrobial peptide	G
	ILMN 1229267	Cyp2a21-ps	cytochrome P450, family 2, subfamily a, polypeptide 21, pseudogene	G
	ILMN 2749669	Nr1d1	nuclear receptor subfamily 1, group D, member 1	G
	ILMN 2827072	Slc13a4	solute carrier family 13 (sodium/sulfate symporters), member 4	G
	ILMN 2886828	Rarb	retinoic acid receptor, beta	G
	ILMN 1230843	Hspa4l	heat shock protein 4 like	G
	ILMN 2778751	Ccdc11	coiled-coil domain containing 11	G
	ILMN 2970023	Slc44a4	solute carrier family 44, member 4	G
	ILMN 3162388	Bbs5	Bardet-Biedl syndrome 5	G
	ILMN 2791074	Wdr60	WD repeat domain 60	G
	ILMN 2431150	Eef2k	eukaryotic elongation factor-2 kinase	G
	ILMN 2636266	Synm	synemin, intermediate filament protein	G
	ILMN 2966162	Tmem56	transmembrane protein 56	G
	ILMN 2709690	Rhbdd2	rhomboid domain containing 2	G
	ILMN 2754148	Dusp16	dual specificity phosphatase 16	G
	ILMN 2793442	Ssx2ip	synovial sarcoma, X breakpoint 2 interacting protein	G
	ILMN 2937738	Irak2	interleukin-1 receptor-associated kinase 2	G
	ILMN 1247691	Hes1	hairy and enhancer of split 1	G
	ILMN 2955395	Katnb1	katanin p80 (WD40-containing) subunit B 1	G
	ILMN 1232489	Tmx1	thioredoxin-related transmembrane protein 1	G
	ILMN 2732642	Kptn	kaptin	G
	ILMN 2970241	AI597479	expressed sequence AI597479	G
	ILMN 2615513	Frk	fyn-related kinase	G
	ILMN 2595091	Nhlrc1	NHL repeat containing 1	G
	ILMN 1255926	Ppp1r3f	protein phosphatase 1, regulatory subunit 3F	G
	ILMN 2892310	Stard3	START domain containing 3	G
	ILMN 2922544	Ap3s2	adaptor-related protein complex 3, sigma 2 subunit	G
	ILMN 2589770	Fam179a	family with sequence similarity 179, member A	G
	ILMN 2937136	Tceal1	transcription elongation factor A (SII)-like 1	G
	ILMN 3143227	Tmem183a	transmembrane protein 183A	G
	ILMN 2913913	Unc13d	unc-13 homolog D	G
	ILMN 2734924	Urah	urate (5-hydroxyiso-) hydrolase	G
	ILMN 2825201	Pik3ca	phosphatidylinositol 3-kinase, catalytic, alpha polypeptide	G
	ILMN 2605307	Mtmr10	myotubularin related protein 10	G
	ILMN 1250588	Ptk7	PTK7 protein tyrosine kinase 7	G
	ILMN 2801746	Chchd6	coiled-coil-helix-coiled-coil-helix domain containing 6	G
	ILMN 2764309	Dusp14	dual specificity phosphatase 14	G
	ILMN 2657791	Cdkl2	cyclin-dependent kinase-like 2	G
	ILMN 3133817	Arhgap12	Rho GTPase activating protein 12	G
	ILMN 2952466	Trove2	TROVE domain family, member 2	G
	ILMN 2774803	Tada2a	transcriptional adaptor 2A	G
	ILMN 3138743	Acsl3	acyl-CoA synthetase long-chain family member 3	G
	ILMN 1246573	Calml4	calmodulin-like 4	G
	ILMN 2706477	Tfap4	transcription factor AP4	G
	ILMN 2684093	Rec8	REC8 homolog	G
	ILMN 3000290	6430531B16Rik	RIKEN cDNA 6430531B16 gene	G
	ILMN 2726850	Tacr1	tachykinin receptor 1	G
	ILMN 2663996	Rnf186	ring finger protein 186	G
	ILMN 2654571	Zfp750	zinc finger protein 750	G
	ILMN 1214880	Synm	synemin, intermediate filament protein	G
	ILMN 2788707	1700024G13Rik	RIKEN cDNA 1700024G13 gene	G
	ILMN 3105936	Gm7094	predicted pseudogene 7094	G
	ILMN 2654906	Mgat3	mannoside acetylglucosaminyltransferase 3	G
	ILMN 2806315	Gm867	predicted gene 867	G
	ILMN 1222147	Nek5	NIMA (never in mitosis gene a)-related expressed kinase 5	G
	ILMN 2881312	Ccdc33	coiled-coil domain containing 33	G
	ILMN 2875039	BC051019	cDNA sequence BC051019	G
	ILMN 2855931	Spag6	sperm associated antigen 6	G
	ILMN 2594644	Lrrc48	leucine rich repeat containing 48	G
	ILMN 2610013	Shh	sonic hedgehog	G
	ILMN 1218393	Ncoa3	nuclear receptor coactivator 3	G
	ILMN 2696749	Ncoa3	nuclear receptor coactivator 3	G
	ILMN 1228102	Ppbp	pro-platelet basic protein	G
	ILMN 1246392	Prom2	prominin 2	G
	ILMN 2523169	Treml1	triggering receptor expressed on myeloid cells-like 1	G
	ILMN 2595593	Fxyd3	FXYD domain-containing ion transport regulator 3	G
	ILMN 2962364	Rufy3	RUN and FYVE domain containing 3	G
	ILMN 2591308	Smpx	small muscle protein, X-linked	G
	ILMN 2956535	Olfr318	olfactory receptor 318	G
	ILMN 2789786	F2	coagulation factor II	G
	ILMN 2656200	Fam133b	family with sequence similarity 133, member B	G
	ILMN 2602387	Nr1d2	nuclear receptor subfamily 1, group D, member 2	G
	ILMN 2616226	Dbp	D site albumin promoter binding protein	G
	ILMN 2873444	Fbxo32	F-box protein 32	G
	ILMN 2864172	Chst3	carbohydrate (chondroitin 6/keratan) sulfotransferase 3	G
	ILMN 2819558	Bach2	BTB and CNC homology 2	G
	ILMN 1248211	Sidt1	SID1 transmembrane family, member 1	G
	ILMN 2625949	Dtna	dystrobrevin alpha	G
	ILMN 2649635	Klhdc1	kelch domain containing 1	G
	ILMN 2883063	Adcy2	adenylate cyclase 2	G
	ILMN 1248397	Smarcd3	SWI/SNF related, matrix associated, actin dependent regulator of chromatin, subfamily d, member 3	G
	ILMN 1223147	Art3	ADP-ribosyltransferase 3	G
	ILMN 1216228	Col17a1	collagen, type XVII, alpha 1	G
	ILMN 2708303	Actn3	actinin alpha 3	G
	ILMN 1218207	Trim29	tripartite motif-containing 29	G
	ILMN 3014935	Ybx2	Y box protein 2	G
	ILMN 2763115	Cdc34-ps	cell division cycle 34 homolog, pseudogene	G
	ILMN 2678877	Rusc1	RUN and SH3 domain containing 1	G
	ILMN 1236009	Camk2b	calcium/calmodulin-dependent protein kinase II, beta	G
	ILMN 1218488	Cct2	chaperonin containing Tcp1, subunit 2 (beta)	G
	ILMN 2832105	Fgg	fibrinogen gamma chain	G
	ILMN 1240178	Ccndbp1	cyclin D-type binding-protein 1	G
	ILMN 2802711	C78339	expressed sequence C78339	G
	ILMN 1212612	Rcan2	regulator of calcineurin 2	G
	ILMN 2493354	Vmn1r190	vomeronasal 1 receptor, I8	G
	ILMN 2977056	Tnni1	troponin I, skeletal, slow 1	G
	ILMN 2708928	Bdh1	3-hydroxybutyrate dehydrogenase, type 1	G
	ILMN 2603545	Tm9sf3	transmembrane 9 superfamily member 3	G
	ILMN 2987826	Cdcp1	CUB domain containing protein 1	G
	ILMN 2702887	Sv2a	synaptic vesicle glycoprotein 2 a	G
	ILMN 2873988	Rtp4	receptor transporter protein 4	G
	ILMN 2705203	Magix	MAGI family member, X-linked	G
	ILMN 2934533	Prpf19	PRP19/PSO4 pre-mRNA processing factor 19 homolog	G
	ILMN 2604789	Sap30bp	SAP30 binding protein	G
	ILMN 3162332	Gpr149	G protein-coupled receptor 149	G
	ILMN 2668778	Ube2z	ubiquitin-conjugating enzyme E2Z	G
	ILMN 2657876	Adpgk	ADP-dependent glucokinase	G
	ILMN 2804103	Pced1b	PC-esterase domain containing 1B	G
	ILMN 2593416	Gsap	gamma-secretase activating protein	G
	ILMN 3125699	Tmem151b	transmembrane protein 151B	G
	ILMN 2900016	Cers6	ceramide synthase 6	G
	ILMN 2618068	Rarg	retinoic acid receptor, gamma	G
	ILMN 2652425	Thap3	THAP domain containing, apoptosis associated protein 3	G
	ILMN 2721413	Slc16a11	solute carrier family 16 (monocarboxylic acid transporters), member 11	G
	ILMN 1229310	Clstn3	calsyntenin 3	G
	ILMN 2658144	Palm	paralemmin	G
	ILMN 1217625	2007-09-01	septin 7	G
	ILMN 2606601	Tgfbr3	transforming growth factor, beta receptor III	G
	ILMN 2709504	Slc25a24	solute carrier family 25 (mitochondrial carrier, phosphate carrier), member 24	G
	ILMN 2679704	Clec2e	C-type lectin domain family 2, member e	G
	ILMN 2595908	Mmp19	matrix metallopeptidase 19	G
	ILMN 2991107	Nhej1	nonhomologous end-joining factor 1	G
	ILMN 3073818	Gm5662	predicted gene 5662	G
	ILMN 2977404	Tmod1	tropomodulin 1	G
	ILMN 2644161	Acad12	acyl-Coenzyme A dehydrogenase family, member 12	G
	ILMN 2907214	Tcea3	transcription elongation factor A (SII), 3	G
	ILMN 2752030	Cacna2d1	calcium channel, voltage-dependent, alpha2/delta subunit 1	G
	ILMN 2715629	Fundc2	FUN14 domain containing 2	G
	ILMN 2440066	Tpra1	transmembrane protein, adipocyte asscociated 1	G
	ILMN 1213273	Lrig3	leucine-rich repeats and immunoglobulin-like domains 3	G
	ILMN 1254104	Prepl	prolyl endopeptidase-like	G
	ILMN 1239411	Strbp	spermatid perinuclear RNA binding protein	G
	ILMN 2757232	Aqp4	aquaporin 4	G
	ILMN 2703427	Agrp	agouti related protein	G
	ILMN 1242912	Pof1b	premature ovarian failure 1B	G
	ILMN 2764974	Ccdc166	coiled-coil domain containing 166	G
	ILMN 2925433	Plch2	phospholipase C, eta 2	G
	ILMN 2748680	Fhit	fragile histidine triad gene	G
	ILMN 2735422	Ift81	intraflagellar transport 81	G
	ILMN 2894943	Gga1	golgi associated, gamma adaptin ear containing, ARF binding protein 1	G
	ILMN 2598374	Ccdc92	coiled-coil domain containing 92	G
	ILMN 1217063	Lipc	lipase, hepatic	G
	ILMN 1242674	Cdkl2	cyclin-dependent kinase-like 2	G
	ILMN 2419247	Trp53bp2	transformation related protein 53 binding protein 2	G
	ILMN 1257924	Gdpd2	glycerophosphodiester phosphodiesterase domain containing 2	G
	ILMN 2776911	Mob4	MOB family member 4, phocein	G
	ILMN 1232121	Zeb2	zinc finger E-box binding homeobox 2	G
	ILMN 3145557	Npffr2	neuropeptide FF receptor 2	G
	ILMN 2860731	Hsd17b6	hydroxysteroid (17-beta) dehydrogenase 6	G
	ILMN 2925275	Vti1a	vesicle transport through interaction with t-SNAREs 1A	G
	ILMN 2897214	Murc	muscle-related coiled-coil protein	G
	ILMN 2787172	Tpm2	tropomyosin 2, beta	G
	ILMN 2995474	Gm5919	predicted gene 5919	G
	ILMN 2941239	Krt78	keratin 78	G
	ILMN 2779858	S100a11	S100 calcium binding protein A11 (calgizzarin)	G
	ILMN 2975250	Sprr1a	small proline-rich protein 1A	G
	ILMN 2752597	Agbl5	ATP/GTP binding protein-like 5	G
	ILMN 2975779	Pabpc6	poly(A) binding protein, cytoplasmic 6	G
	ILMN 3144575	Itgb4	integrin beta 4	G
	ILMN 1246285	Shisa2	shisa homolog 2	G
	ILMN 2743660	Cmc2	COX assembly mitochondrial protein 2	G
	ILMN 3161863	Lrrc14b	leucine rich repeat containing 14B	G
	ILMN 2626442	Myom1	myomesin 1	G
	ILMN 2770386	Fhl2	four and a half LIM domains 2	G
	ILMN 2849016	Slc47a1	solute carrier family 47, member 1	G
	ILMN 2597769	Igf2	insulin-like growth factor 2	G
	ILMN 2426965	Gm7839	predicted gene 7839	G
	ILMN 2654682	Hspa1l	heat shock protein 1-like	G
	ILMN 1214402	Wnk2	WNK lysine deficient protein kinase 2	G
	ILMN 2697499	Igdcc4	immunoglobulin superfamily, DCC subclass, member 4	G
	ILMN 2890301	Art5	ADP-ribosyltransferase 5	G
	ILMN 2919777	Asb10	ankyrin repeat and SOCS box-containing 10	G
	ILMN 2867033	Smpd2	sphingomyelin phosphodiesterase 2, neutral	G
	ILMN 2943762	B3galnt2	UDP-GalNAc:betaGlcNAc beta 1,3-galactosaminyltransferase, polypeptide 2	G
	ILMN 2516157	Zc3hav1	zinc finger CCCH type, antiviral 1	G
	ILMN 2777013	Fut1	fucosyltransferase 1	G
	ILMN 2658425	Mlf1	myeloid leukemia factor 1	G
	ILMN 1234111	Vtn	vitronectin	G
	ILMN 2906339	5430416O09Rik	RIKEN cDNA 5430416O09 gene	G
	ILMN 2759933	Gna15	guanine nucleotide binding protein, alpha 15	G
	ILMN 2728255	Usp32	ubiquitin specific peptidase 32	G
[truncated: 1,560 more rows]

## Sheet: E) overlap
	Gene symbol	Gene name
	Abra	actin-binding Rho activating protein
	Gm7839	predicted gene 7839
	Gm94	predicted gene 94
	Hspb7	heat shock protein family, member 7
	Lce1a1	late cornified envelope 1A1
	Lce3b	late cornified envelope 3B
	Lce3f	late cornified envelope 3F
	Ly6g6c	lymphocyte antigen 6 complex, locus G6C
	Myoz1	myozenin 1
	Rptn	repetin
	Serpinb12	serine (or cysteine) peptidase inhibitor, clade B, member 12
	Tmod4	tropomodulin 4
	Tpm2	tropomyosin 2, beta
	Txlnb	taxilin beta
	Yipf7	Yip1 domain family, member 7
	2310002J15Rik	RIKEN cDNA 2310002J15 gene
	2310042D19Rik	RIKEN cDNA 2310042D19 gene
	Ada	adenosine deaminase
	Ankrd2	ankyrin repeat domain 2
	Asprv1	aspartic peptidase, retroviral-like 1
	Calm4	calmodulin 4
	Cnfn	cornifelin
	Crct1	cysteine-rich C-terminal 1
	Defb4	defensin beta 4
	Hrnr	hornerin
	Krt13	keratin 13
	Krt4	keratin 4
	Lce1b	late cornified envelope 1B
	Lce1c	late cornified envelope 1C
	Lce1m	late cornified envelope 1M
	Mb	myoglobin
	Myh2	myosin, heavy polypeptide 2, skeletal muscle, adult
	Myl2	myosin, light polypeptide 2, regulatory, cardiac, slow
	Pgam2	phosphoglycerate mutase 2
	Psapl1	prosaposin-like 1
	Serpinb11	serine (or cysteine) peptidase inhibitor, clade B, member 11
	Serpinb3a	serine (or cysteine) peptidase inhibitor, clade B, member 3A
	Sprr1b	small proline-rich protein 1B
	Cidea	cell death-inducing DNA fragmentation factor, alpha subunit-like effector A
	Fcna	ficolin A
	Ifi27l2a	interferon, alpha-inducible protein 27 like 2A
	Mup-Ps15	major urinary protein, pseudogene 15
	Ucp1	uncoupling protein 1 (mitochondrial, proton carrier)
	Mup14	major urinary protein 14
	Alpk3	alpha-kinase 3
	Ccl12	chemokine (C-C motif) ligand 12
	Cdc20	cell division cycle 20
	Chrna1	cholinergic receptor, nicotinic, alpha polypeptide 1
	Ckm	creatine kinase, muscle
	Corin	corin
	Cpt1b	carnitine palmitoyltransferase 1b, muscle
	Fxyd4	FXYD domain-containing ion transport regulator 4
	Hoxc6	homeobox C6
	Irf4	interferon regulatory factor 4
	Krt14	keratin 14
	Mlxipl	MLX interacting protein-like
	Mybpc1	myosin binding protein C, slow-type
	Myh4	myosin, heavy polypeptide 4, skeletal muscle
	Myh8	myosin, heavy polypeptide 8, skeletal muscle, perinatal
	Myo1a	myosin IA
	Pbk	PDZ binding kinase
	Podn	podocan
	Ppp1r1a	protein phosphatase 1, regulatory subunit 1A
	Pygm	muscle glycogen phosphorylase
	Rbm12	RNA binding motif protein 12
	Scn4b	sodium channel, type IV, beta
	Slc2a4	solute carrier family 2 (facilitated glucose transporter), member 4
	Sypl2	synaptophysin-like 2
	Trim72	tripartite motif-containing 72
	Zcchc3	zinc finger, CCHC domain containing 3
	Ccl11	chemokine (C-C motif) ligand 11
	Gbp2b	guanylate binding protein 2b
	Nrap	nebulin-related anchoring protein
	Oosp1	oocyte secreted protein 1
	Pfkm	phosphofructokinase, muscle
	Acta2	actin, alpha 2, smooth muscle, aorta
	Hp	haptoglobin
	Klk1b11	kallikrein 1-related peptidase b11
	Lrrc26	leucine rich repeat containing 26
	Myh11	myosin, heavy polypeptide 11, smooth muscle
	Rabl2	RAB, member of RAS oncogene family-like 2
	Reep6	receptor accessory protein 6
	Zbtb7a	zinc finger and BTB domain containing 7a
	Otop1	otopetrin 1
	Pex5	peroxisomal biogenesis factor 5
	Adprhl1	ADP-ribosylhydrolase like 1
	Akap14	A kinase anchor protein 14
	Ank1	ankyrin 1, erythroid
	Calml3	calmodulin-like 3
	Cbr3	carbonyl reductase 3
	Dtna	dystrobrevin alpha
	Fhl2	four and a half LIM domains 2
	Fmo3	flavin containing monooxygenase 3
	Gm867	predicted gene 867
	Hspa1l	heat shock protein 1-like
	Ifit2	interferon-induced protein with tetratricopeptide repeats 2
	Igf2	insulin-like growth factor 2
	Itgb1bp2	integrin beta 1 binding protein 2
	Krt78	keratin 78
	Lad1	ladinin
	Mgat3	mannoside acetylglucosaminyltransferase 3
	Mlf1	myeloid leukemia factor 1
	Myh6	myosin, heavy polypeptide 6, cardiac muscle, alpha
	Ncoa3	nuclear receptor coactivator 3
	Nppa	natriuretic peptide type A
	Nppb	natriuretic peptide type B
	S100a11	S100 calcium binding protein A11 (calgizzarin)
	Scgb3a2	secretoglobin, family 3A, member 2
	Schip1	schwannomin interacting protein 1
	Smpx	small muscle protein, X-linked
	Synm	synemin, intermediate filament protein
	Trim29	tripartite motif-containing 29
	Trim54	tripartite motif-containing 54
	Zc3hav1	zinc finger CCCH type, antiviral 1
	Zfp750	zinc finger protein 750
	Dach1	dachshund 1
